# Supplementary material for: The β-carboline Harmine improves the therapeutic benefit of anti-PD1 in melanoma by increasing the MHC-I-dependent antigen presentation
Source: Front Immunol. 2022 Nov 15;13:980704. doi: 10.3389/fimmu.2022.980704 (PMC9705972; doi:10.3389/fimmu.2022.980704)
Supplement: Supplementary file 6 [file Table_1.xlsx]

## Sheet: Sheet1
Table 1
Study ID: skcm_tcga_pan_can_atlas_2018
Sample ID	Patient ID	Altered	TAP1	TAP2	TAPBP	PSMB9
TCGA-3N-A9WB-06	TCGA-3N-A9WB	1	no alteration	LOW	LOW	no alteration
TCGA-3N-A9WC-06	TCGA-3N-A9WC	1	HIGH	HIGH	HIGH	HIGH
TCGA-3N-A9WD-06	TCGA-3N-A9WD	1	no alteration	no alteration	no alteration	no alteration
TCGA-BF-A1PU-01	TCGA-BF-A1PU	1	LOW	LOW	no alteration	LOW
TCGA-BF-A1PV-01	TCGA-BF-A1PV	1	LOW	LOW	LOW	LOW
TCGA-BF-A1PX-01	TCGA-BF-A1PX	1	HIGH	HIGH	HIGH	HIGH
TCGA-BF-A1PZ-01	TCGA-BF-A1PZ	1	HIGH	no alteration	no alteration	no alteration
TCGA-BF-A1Q0-01	TCGA-BF-A1Q0	1	HIGH	HIGH	HIGH	HIGH
TCGA-BF-A3DL-01	TCGA-BF-A3DL	1	no alteration	no alteration	no alteration	LOW
TCGA-BF-A3DM-01	TCGA-BF-A3DM	1	no alteration	no alteration	no alteration	no alteration
TCGA-BF-A3DN-01	TCGA-BF-A3DN	1	LOW	LOW	LOW	LOW
TCGA-BF-A5EO-01	TCGA-BF-A5EO	1	no alteration	no alteration	HIGH	HIGH
TCGA-BF-A5EP-01	TCGA-BF-A5EP	1	LOW	LOW	no alteration	LOW
TCGA-BF-A5EQ-01	TCGA-BF-A5EQ	1	HIGH	no alteration	no alteration	no alteration
TCGA-BF-A5ER-01	TCGA-BF-A5ER	1	no alteration	HIGH	HIGH	LOW
TCGA-BF-A5ES-01	TCGA-BF-A5ES	1	HIGH	HIGH	HIGH	no alteration
TCGA-BF-AAP0-06	TCGA-BF-AAP0	1	HIGH	HIGH	HIGH	HIGH
TCGA-D3-A1Q1-06	TCGA-D3-A1Q1	1	LOW	LOW	LOW	LOW
TCGA-D3-A1Q3-06	TCGA-D3-A1Q3	1	HIGH	HIGH	no alteration	HIGH
TCGA-D3-A1Q4-06	TCGA-D3-A1Q4	1	LOW	LOW	LOW	LOW
TCGA-D3-A1Q5-06	TCGA-D3-A1Q5	1	LOW	LOW	LOW	LOW
TCGA-D3-A1Q6-06	TCGA-D3-A1Q6	1	no alteration	no alteration	LOW	no alteration
TCGA-D3-A1Q7-06	TCGA-D3-A1Q7	1	HIGH	HIGH	HIGH	HIGH
TCGA-D3-A1Q8-06	TCGA-D3-A1Q8	1	LOW	LOW	LOW	LOW
TCGA-D3-A1Q9-06	TCGA-D3-A1Q9	1	no alteration	no alteration	LOW	no alteration
TCGA-D3-A1QB-06	TCGA-D3-A1QB	1	HIGH	HIGH	HIGH	HIGH
TCGA-D3-A2J6-06	TCGA-D3-A2J6	1	HIGH	HIGH	no alteration	no alteration
TCGA-D3-A2J7-06	TCGA-D3-A2J7	1	no alteration	HIGH	no alteration	no alteration
TCGA-D3-A2J8-06	TCGA-D3-A2J8	1	HIGH	HIGH	HIGH	HIGH
TCGA-D3-A2J9-06	TCGA-D3-A2J9	1	HIGH	HIGH	HIGH	HIGH
TCGA-D3-A2JA-06	TCGA-D3-A2JA	1	no alteration	no alteration	LOW	no alteration
TCGA-D3-A2JB-06	TCGA-D3-A2JB	1	no alteration	no alteration	no alteration	HIGH
TCGA-D3-A2JC-06	TCGA-D3-A2JC	1	no alteration	HIGH	no alteration	no alteration
TCGA-D3-A2JD-06	TCGA-D3-A2JD	1	no alteration	LOW	no alteration	no alteration
TCGA-D3-A2JE-06	TCGA-D3-A2JE	1	LOW	LOW	LOW	LOW
TCGA-D3-A2JF-06	TCGA-D3-A2JF	1	HIGH	HIGH	HIGH	HIGH
TCGA-D3-A2JG-06	TCGA-D3-A2JG	1	LOW	LOW	LOW	LOW
TCGA-D3-A2JH-06	TCGA-D3-A2JH	1	HIGH	HIGH	no alteration	HIGH
TCGA-D3-A2JK-06	TCGA-D3-A2JK	1	LOW	LOW	HIGH	LOW
TCGA-D3-A2JL-06	TCGA-D3-A2JL	1	HIGH	no alteration	HIGH	HIGH
TCGA-D3-A2JN-06	TCGA-D3-A2JN	1	LOW	LOW	no alteration	no alteration
TCGA-D3-A2JO-06	TCGA-D3-A2JO	1	no alteration	HIGH	no alteration	no alteration
TCGA-D3-A2JP-06	TCGA-D3-A2JP	1	no alteration	LOW	no alteration	no alteration
TCGA-D3-A3BZ-06	TCGA-D3-A3BZ	1	no alteration	HIGH	HIGH	HIGH
TCGA-D3-A3C1-06	TCGA-D3-A3C1	1	LOW	LOW	no alteration	no alteration
TCGA-D3-A3C3-06	TCGA-D3-A3C3	1	LOW	no alteration	no alteration	HIGH
TCGA-D3-A3C6-06	TCGA-D3-A3C6	1	no alteration	no alteration	no alteration	no alteration
TCGA-D3-A3C7-06	TCGA-D3-A3C7	1	LOW	LOW	no alteration	no alteration
TCGA-D3-A3C8-06	TCGA-D3-A3C8	1	HIGH	HIGH	HIGH	HIGH
TCGA-D3-A3CB-06	TCGA-D3-A3CB	1	no alteration	no alteration	HIGH	HIGH
TCGA-D3-A3CC-06	TCGA-D3-A3CC	1	LOW	no alteration	no alteration	LOW
TCGA-D3-A3CE-06	TCGA-D3-A3CE	1	no alteration	no alteration	no alteration	no alteration
TCGA-D3-A3ML-06	TCGA-D3-A3ML	1	LOW	no alteration	LOW	LOW
TCGA-D3-A3MO-06	TCGA-D3-A3MO	1	LOW	LOW	LOW	LOW
TCGA-D3-A3MR-06	TCGA-D3-A3MR	1	HIGH	no alteration	HIGH	HIGH
TCGA-D3-A3MV-06	TCGA-D3-A3MV	1	LOW	HIGH	no alteration	LOW
TCGA-D3-A51E-06	TCGA-D3-A51E	1	HIGH	HIGH	HIGH	HIGH
TCGA-D3-A51F-06	TCGA-D3-A51F	1	HIGH	HIGH	HIGH	HIGH
TCGA-D3-A51G-06	TCGA-D3-A51G	1	no alteration	no alteration	LOW	no alteration
TCGA-D3-A51H-06	TCGA-D3-A51H	1	HIGH	HIGH	HIGH	HIGH
TCGA-D3-A51J-06	TCGA-D3-A51J	1	HIGH	no alteration	HIGH	HIGH
TCGA-D3-A51K-06	TCGA-D3-A51K	1	HIGH	HIGH	HIGH	HIGH
TCGA-D3-A51N-06	TCGA-D3-A51N	1	no alteration	no alteration	no alteration	HIGH
TCGA-D3-A51R-06	TCGA-D3-A51R	1	LOW	LOW	LOW	LOW
TCGA-D3-A51T-06	TCGA-D3-A51T	1	HIGH	no alteration	HIGH	HIGH
TCGA-D3-A5GL-06	TCGA-D3-A5GL	1	LOW	no alteration	no alteration	no alteration
TCGA-D3-A5GN-06	TCGA-D3-A5GN	1	HIGH	HIGH	HIGH	HIGH
TCGA-D3-A5GO-06	TCGA-D3-A5GO	1	HIGH	HIGH	HIGH	HIGH
TCGA-D3-A5GR-06	TCGA-D3-A5GR	1	LOW	no alteration	no alteration	no alteration
TCGA-D3-A5GS-06	TCGA-D3-A5GS	1	HIGH	HIGH	HIGH	HIGH
TCGA-D3-A5GT-01	TCGA-D3-A5GT	1	LOW	LOW	no alteration	LOW
TCGA-D3-A5GU-06	TCGA-D3-A5GU	1	HIGH	no alteration	no alteration	HIGH
TCGA-D3-A8GB-06	TCGA-D3-A8GB	1	HIGH	HIGH	HIGH	HIGH
TCGA-D3-A8GC-06	TCGA-D3-A8GC	1	LOW	no alteration	LOW	no alteration
TCGA-D3-A8GD-06	TCGA-D3-A8GD	1	HIGH	HIGH	HIGH	HIGH
TCGA-D3-A8GE-06	TCGA-D3-A8GE	1	LOW	LOW	no alteration	no alteration
TCGA-D3-A8GI-06	TCGA-D3-A8GI	1	no alteration	HIGH	HIGH	no alteration
TCGA-D3-A8GJ-06	TCGA-D3-A8GJ	1	HIGH	HIGH	HIGH	HIGH
TCGA-D3-A8GK-06	TCGA-D3-A8GK	1	LOW	LOW	LOW	LOW
TCGA-D3-A8GL-06	TCGA-D3-A8GL	1	LOW	no alteration	LOW	LOW
TCGA-D3-A8GM-06	TCGA-D3-A8GM	1	HIGH	HIGH	LOW	HIGH
TCGA-D3-A8GN-06	TCGA-D3-A8GN	1	HIGH	HIGH	HIGH	HIGH
TCGA-D3-A8GO-06	TCGA-D3-A8GO	1	no alteration	LOW	HIGH	HIGH
TCGA-D3-A8GQ-06	TCGA-D3-A8GQ	1	LOW	no alteration	LOW	LOW
TCGA-D3-A8GR-06	TCGA-D3-A8GR	1	no alteration	no alteration	no alteration	no alteration
TCGA-D3-A8GS-06	TCGA-D3-A8GS	1	HIGH	no alteration	HIGH	HIGH
TCGA-D3-A8GV-06	TCGA-D3-A8GV	1	LOW	no alteration	no alteration	no alteration
TCGA-D9-A149-06	TCGA-D9-A149	1	HIGH	HIGH	HIGH	HIGH
TCGA-D9-A1JW-06	TCGA-D9-A1JW	1	HIGH	HIGH	HIGH	HIGH
TCGA-D9-A1JX-06	TCGA-D9-A1JX	1	HIGH	HIGH	HIGH	HIGH
TCGA-D9-A1X3-06	TCGA-D9-A1X3	1	LOW	LOW	LOW	LOW
TCGA-D9-A3Z1-06	TCGA-D9-A3Z1	1	HIGH	HIGH	no alteration	HIGH
TCGA-D9-A3Z3-06	TCGA-D9-A3Z3	1	no alteration	no alteration	no alteration	HIGH
TCGA-D9-A4Z2-01	TCGA-D9-A4Z2	1	LOW	LOW	LOW	LOW
TCGA-D9-A4Z3-01	TCGA-D9-A4Z3	1	LOW	LOW	LOW	LOW
TCGA-D9-A4Z5-01	TCGA-D9-A4Z5	1	no alteration	no alteration	no alteration	LOW
TCGA-D9-A4Z6-06	TCGA-D9-A4Z6	1	no alteration	no alteration	LOW	LOW
TCGA-D9-A6E9-06	TCGA-D9-A6E9	1	HIGH	HIGH	HIGH	HIGH
TCGA-D9-A6EA-06	TCGA-D9-A6EA	1	no alteration	LOW	no alteration	LOW
TCGA-D9-A6EC-06	TCGA-D9-A6EC	1	no alteration	no alteration	no alteration	no alteration
TCGA-D9-A6EG-06	TCGA-D9-A6EG	1	LOW	LOW	LOW	LOW
TCGA-DA-A1HV-06	TCGA-DA-A1HV	1	HIGH	HIGH	HIGH	HIGH
TCGA-DA-A1HW-06	TCGA-DA-A1HW	1	HIGH	no alteration	no alteration	no alteration
TCGA-DA-A1HY-06	TCGA-DA-A1HY	1	no alteration	LOW	no alteration	no alteration
TCGA-DA-A1I0-06	TCGA-DA-A1I0	1	no alteration	no alteration	HIGH	no alteration
TCGA-DA-A1I1-06	TCGA-DA-A1I1	1	HIGH	HIGH	HIGH	HIGH
TCGA-DA-A1I2-06	TCGA-DA-A1I2	1	HIGH	HIGH	no alteration	HIGH
TCGA-DA-A1I4-06	TCGA-DA-A1I4	1	LOW	LOW	no alteration	no alteration
TCGA-DA-A1I5-06	TCGA-DA-A1I5	1	no alteration	no alteration	no alteration	no alteration
TCGA-DA-A1I7-06	TCGA-DA-A1I7	1	no alteration	LOW	no alteration	LOW
TCGA-DA-A1I8-06	TCGA-DA-A1I8	1	LOW	LOW	no alteration	LOW
TCGA-DA-A1IA-06	TCGA-DA-A1IA	1	no alteration	no alteration	no alteration	no alteration
TCGA-DA-A1IB-06	TCGA-DA-A1IB	1	HIGH	HIGH	HIGH	HIGH
TCGA-DA-A1IC-06	TCGA-DA-A1IC	1	no alteration	no alteration	HIGH	no alteration
TCGA-DA-A3F2-06	TCGA-DA-A3F2	1	HIGH	HIGH	HIGH	HIGH
TCGA-DA-A3F3-06	TCGA-DA-A3F3	1	HIGH	HIGH	HIGH	no alteration
TCGA-DA-A3F5-06	TCGA-DA-A3F5	1	LOW	LOW	LOW	LOW
TCGA-DA-A3F8-06	TCGA-DA-A3F8	1	HIGH	HIGH	HIGH	HIGH
TCGA-DA-A95V-06	TCGA-DA-A95V	1	HIGH	HIGH	HIGH	HIGH
TCGA-DA-A95Y-06	TCGA-DA-A95Y	1	no alteration	HIGH	HIGH	no alteration
TCGA-DA-A95Z-06	TCGA-DA-A95Z	1	no alteration	no alteration	no alteration	LOW
TCGA-EB-A1NK-01	TCGA-EB-A1NK	1	no alteration	no alteration	no alteration	no alteration
TCGA-EB-A24C-01	TCGA-EB-A24C	1	LOW	no alteration	no alteration	LOW
TCGA-EB-A24D-01	TCGA-EB-A24D	1	HIGH	no alteration	no alteration	no alteration
TCGA-EB-A3HV-01	TCGA-EB-A3HV	1	LOW	LOW	no alteration	no alteration
TCGA-EB-A3XB-01	TCGA-EB-A3XB	1	no alteration	no alteration	HIGH	no alteration
TCGA-EB-A3XC-01	TCGA-EB-A3XC	1	no alteration	no alteration	LOW	no alteration
TCGA-EB-A3XD-01	TCGA-EB-A3XD	1	no alteration	no alteration	no alteration	no alteration
TCGA-EB-A3XE-01	TCGA-EB-A3XE	1	no alteration	no alteration	no alteration	HIGH
TCGA-EB-A3XF-01	TCGA-EB-A3XF	1	HIGH	HIGH	HIGH	HIGH
TCGA-EB-A3Y6-01	TCGA-EB-A3Y6	1	HIGH	HIGH	no alteration	no alteration
TCGA-EB-A3Y7-01	TCGA-EB-A3Y7	1	no alteration	HIGH	no alteration	LOW
TCGA-EB-A41A-01	TCGA-EB-A41A	1	no alteration	LOW	no alteration	no alteration
TCGA-EB-A41B-01	TCGA-EB-A41B	1	LOW	LOW	LOW	no alteration
TCGA-EB-A42Y-01	TCGA-EB-A42Y	1	no alteration	no alteration	LOW	no alteration
TCGA-EB-A42Z-01	TCGA-EB-A42Z	1	LOW	LOW	no alteration	no alteration
TCGA-EB-A430-01	TCGA-EB-A430	1	HIGH	no alteration	HIGH	HIGH
TCGA-EB-A431-01	TCGA-EB-A431	1	no alteration	no alteration	no alteration	LOW
TCGA-EB-A44O-01	TCGA-EB-A44O	1	LOW	HIGH	LOW	LOW
TCGA-EB-A44P-01	TCGA-EB-A44P	1	no alteration	LOW	no alteration	no alteration
TCGA-EB-A44Q-06	TCGA-EB-A44Q	1	HIGH	HIGH	HIGH	HIGH
TCGA-EB-A44R-06	TCGA-EB-A44R	1	no alteration	HIGH	no alteration	no alteration
TCGA-EB-A4IQ-01	TCGA-EB-A4IQ	1	LOW	no alteration	no alteration	LOW
TCGA-EB-A4IS-01	TCGA-EB-A4IS	1	HIGH	HIGH	HIGH	HIGH
TCGA-EB-A4OY-01	TCGA-EB-A4OY	1	no alteration	no alteration	HIGH	no alteration
TCGA-EB-A4OZ-01	TCGA-EB-A4OZ	1	HIGH	HIGH	HIGH	HIGH
TCGA-EB-A4P0-01	TCGA-EB-A4P0	1	no alteration	no alteration	HIGH	no alteration
TCGA-EB-A551-01	TCGA-EB-A551	1	HIGH	HIGH	HIGH	HIGH
TCGA-EB-A553-01	TCGA-EB-A553	1	LOW	LOW	no alteration	no alteration
TCGA-EB-A57M-01	TCGA-EB-A57M	1	no alteration	no alteration	no alteration	no alteration
TCGA-EB-A5FP-01	TCGA-EB-A5FP	1	LOW	LOW	LOW	LOW
TCGA-EB-A5KH-06	TCGA-EB-A5KH	1	LOW	LOW	no alteration	LOW
TCGA-EB-A5SE-01	TCGA-EB-A5SE	1	no alteration	no alteration	no alteration	no alteration
TCGA-EB-A5SF-01	TCGA-EB-A5SF	1	no alteration	no alteration	no alteration	LOW
TCGA-EB-A5SG-06	TCGA-EB-A5SG	1	HIGH	HIGH	HIGH	HIGH
TCGA-EB-A5SH-06	TCGA-EB-A5SH	1	LOW	LOW	no alteration	LOW
TCGA-EB-A5UL-06	TCGA-EB-A5UL	1	no alteration	no alteration	no alteration	no alteration
TCGA-EB-A5UM-01	TCGA-EB-A5UM	1	no alteration	no alteration	HIGH	HIGH
TCGA-EB-A5UN-06	TCGA-EB-A5UN	1	no alteration	HIGH	no alteration	no alteration
TCGA-EB-A5VU-01	TCGA-EB-A5VU	1	LOW	LOW	LOW	LOW
TCGA-EB-A5VV-06	TCGA-EB-A5VV	1	no alteration	no alteration	no alteration	HIGH
TCGA-EB-A6L9-06	TCGA-EB-A6L9	1	HIGH	no alteration	no alteration	HIGH
TCGA-EB-A6QY-01	TCGA-EB-A6QY	1	LOW	no alteration	LOW	LOW
TCGA-EB-A6QZ-01	TCGA-EB-A6QZ	1	LOW	LOW	no alteration	no alteration
TCGA-EB-A6R0-01	TCGA-EB-A6R0	1	HIGH	HIGH	no alteration	HIGH
TCGA-EE-A17X-06	TCGA-EE-A17X	1	LOW	no alteration	no alteration	no alteration
TCGA-EE-A17Y-06	TCGA-EE-A17Y	1	no alteration	no alteration	LOW	LOW
TCGA-EE-A17Z-06	TCGA-EE-A17Z	1	LOW	LOW	LOW	LOW
TCGA-EE-A180-06	TCGA-EE-A180	1	HIGH	no alteration	no alteration	no alteration
TCGA-EE-A181-06	TCGA-EE-A181	1	HIGH	HIGH	HIGH	HIGH
TCGA-EE-A182-06	TCGA-EE-A182	1	no alteration	HIGH	HIGH	HIGH
TCGA-EE-A183-06	TCGA-EE-A183	1	no alteration	no alteration	no alteration	no alteration
TCGA-EE-A184-06	TCGA-EE-A184	1	no alteration	LOW	no alteration	no alteration
TCGA-EE-A185-06	TCGA-EE-A185	1	LOW	HIGH	no alteration	LOW
TCGA-EE-A20B-06	TCGA-EE-A20B	1	no alteration	LOW	no alteration	no alteration
TCGA-EE-A20C-06	TCGA-EE-A20C	1	LOW	LOW	no alteration	no alteration
TCGA-EE-A20F-06	TCGA-EE-A20F	1	HIGH	no alteration	HIGH	HIGH
TCGA-EE-A20H-06	TCGA-EE-A20H	1	no alteration	no alteration	HIGH	no alteration
TCGA-EE-A20I-06	TCGA-EE-A20I	1	HIGH	no alteration	no alteration	no alteration
TCGA-EE-A29A-06	TCGA-EE-A29A	1	LOW	no alteration	no alteration	no alteration
TCGA-EE-A29B-06	TCGA-EE-A29B	1	no alteration	no alteration	HIGH	LOW
TCGA-EE-A29C-06	TCGA-EE-A29C	1	no alteration	HIGH	LOW	LOW
TCGA-EE-A29D-06	TCGA-EE-A29D	1	no alteration	no alteration	no alteration	no alteration
TCGA-EE-A29E-06	TCGA-EE-A29E	1	LOW	no alteration	LOW	LOW
TCGA-EE-A29L-06	TCGA-EE-A29L	1	LOW	LOW	LOW	LOW
TCGA-EE-A29M-06	TCGA-EE-A29M	1	no alteration	no alteration	LOW	no alteration
TCGA-EE-A29N-06	TCGA-EE-A29N	1	no alteration	HIGH	HIGH	no alteration
TCGA-EE-A29P-06	TCGA-EE-A29P	1	HIGH	HIGH	HIGH	HIGH
TCGA-EE-A29Q-06	TCGA-EE-A29Q	1	LOW	LOW	LOW	LOW
TCGA-EE-A29R-06	TCGA-EE-A29R	1	LOW	no alteration	no alteration	LOW
TCGA-EE-A29T-06	TCGA-EE-A29T	1	LOW	LOW	LOW	no alteration
TCGA-EE-A29V-06	TCGA-EE-A29V	1	LOW	LOW	LOW	LOW
TCGA-EE-A29W-06	TCGA-EE-A29W	1	LOW	LOW	LOW	LOW
TCGA-EE-A29X-06	TCGA-EE-A29X	1	no alteration	no alteration	HIGH	no alteration
TCGA-EE-A2A0-06	TCGA-EE-A2A0	1	LOW	LOW	LOW	no alteration
TCGA-EE-A2A1-06	TCGA-EE-A2A1	1	HIGH	HIGH	no alteration	HIGH
TCGA-EE-A2A2-06	TCGA-EE-A2A2	1	no alteration	no alteration	LOW	no alteration
TCGA-EE-A2A5-06	TCGA-EE-A2A5	1	LOW	LOW	no alteration	LOW
TCGA-EE-A2A6-06	TCGA-EE-A2A6	1	HIGH	no alteration	HIGH	no alteration
TCGA-EE-A2GB-06	TCGA-EE-A2GB	1	no alteration	HIGH	no alteration	no alteration
TCGA-EE-A2GC-06	TCGA-EE-A2GC	1	HIGH	HIGH	no alteration	no alteration
TCGA-EE-A2GD-06	TCGA-EE-A2GD	1	no alteration	no alteration	HIGH	LOW
TCGA-EE-A2GE-06	TCGA-EE-A2GE	1	HIGH	HIGH	HIGH	HIGH
TCGA-EE-A2GH-06	TCGA-EE-A2GH	1	no alteration	LOW	HIGH	HIGH
TCGA-EE-A2GI-06	TCGA-EE-A2GI	1	HIGH	HIGH	no alteration	HIGH
TCGA-EE-A2GJ-06	TCGA-EE-A2GJ	1	HIGH	no alteration	no alteration	no alteration
TCGA-EE-A2GK-06	TCGA-EE-A2GK	1	no alteration	no alteration	HIGH	HIGH
TCGA-EE-A2GL-06	TCGA-EE-A2GL	1	no alteration	no alteration	no alteration	no alteration
TCGA-EE-A2GM-06	TCGA-EE-A2GM	1	LOW	LOW	LOW	LOW
TCGA-EE-A2GN-06	TCGA-EE-A2GN	1	no alteration	no alteration	no alteration	LOW
TCGA-EE-A2GO-06	TCGA-EE-A2GO	1	LOW	LOW	LOW	LOW
TCGA-EE-A2GP-06	TCGA-EE-A2GP	1	LOW	no alteration	LOW	LOW
TCGA-EE-A2GR-06	TCGA-EE-A2GR	1	LOW	LOW	LOW	LOW
TCGA-EE-A2GT-06	TCGA-EE-A2GT	1	LOW	LOW	no alteration	no alteration
TCGA-EE-A2GU-06	TCGA-EE-A2GU	1	HIGH	HIGH	HIGH	HIGH
TCGA-EE-A2M5-06	TCGA-EE-A2M5	1	no alteration	no alteration	LOW	HIGH
TCGA-EE-A2M6-06	TCGA-EE-A2M6	1	LOW	LOW	LOW	LOW
TCGA-EE-A2M7-06	TCGA-EE-A2M7	1	LOW	no alteration	no alteration	no alteration
TCGA-EE-A2M8-06	TCGA-EE-A2M8	1	HIGH	HIGH	HIGH	HIGH
TCGA-EE-A2MC-06	TCGA-EE-A2MC	1	HIGH	no alteration	no alteration	HIGH
TCGA-EE-A2MD-06	TCGA-EE-A2MD	1	LOW	HIGH	no alteration	LOW
TCGA-EE-A2ME-06	TCGA-EE-A2ME	1	HIGH	HIGH	HIGH	HIGH
TCGA-EE-A2MF-06	TCGA-EE-A2MF	1	HIGH	HIGH	no alteration	HIGH
TCGA-EE-A2MG-06	TCGA-EE-A2MG	1	no alteration	no alteration	no alteration	HIGH
TCGA-EE-A2MH-06	TCGA-EE-A2MH	1	HIGH	HIGH	HIGH	HIGH
TCGA-EE-A2MI-06	TCGA-EE-A2MI	1	HIGH	no alteration	no alteration	HIGH
TCGA-EE-A2MJ-06	TCGA-EE-A2MJ	1	HIGH	HIGH	HIGH	HIGH
TCGA-EE-A2MK-06	TCGA-EE-A2MK	1	HIGH	HIGH	HIGH	HIGH
TCGA-EE-A2ML-06	TCGA-EE-A2ML	1	HIGH	no alteration	no alteration	no alteration
TCGA-EE-A2MM-06	TCGA-EE-A2MM	1	HIGH	HIGH	no alteration	HIGH
TCGA-EE-A2MN-06	TCGA-EE-A2MN	1	HIGH	HIGH	HIGH	HIGH
TCGA-EE-A2MP-06	TCGA-EE-A2MP	1	HIGH	no alteration	HIGH	HIGH
TCGA-EE-A2MQ-06	TCGA-EE-A2MQ	1	LOW	no alteration	no alteration	LOW
TCGA-EE-A2MR-06	TCGA-EE-A2MR	1	no alteration	no alteration	LOW	no alteration
TCGA-EE-A2MT-06	TCGA-EE-A2MT	1	no alteration	LOW	no alteration	no alteration
TCGA-EE-A2MU-06	TCGA-EE-A2MU	1	HIGH	HIGH	HIGH	HIGH
TCGA-EE-A3AA-06	TCGA-EE-A3AA	1	HIGH	no alteration	HIGH	no alteration
TCGA-EE-A3AB-06	TCGA-EE-A3AB	1	LOW	LOW	no alteration	LOW
TCGA-EE-A3AC-06	TCGA-EE-A3AC	1	HIGH	no alteration	no alteration	no alteration
TCGA-EE-A3AD-06	TCGA-EE-A3AD	1	no alteration	no alteration	no alteration	LOW
TCGA-EE-A3AE-06	TCGA-EE-A3AE	1	HIGH	no alteration	no alteration	HIGH
TCGA-EE-A3AF-06	TCGA-EE-A3AF	1	HIGH	no alteration	HIGH	HIGH
TCGA-EE-A3AG-06	TCGA-EE-A3AG	1	LOW	LOW	LOW	LOW
TCGA-EE-A3AH-06	TCGA-EE-A3AH	1	LOW	LOW	no alteration	LOW
TCGA-EE-A3J3-06	TCGA-EE-A3J3	1	no alteration	HIGH	no alteration	HIGH
TCGA-EE-A3J4-06	TCGA-EE-A3J4	1	LOW	LOW	LOW	LOW
TCGA-EE-A3J5-06	TCGA-EE-A3J5	1	no alteration	no alteration	no alteration	no alteration
TCGA-EE-A3J8-06	TCGA-EE-A3J8	1	LOW	LOW	LOW	LOW
TCGA-EE-A3JA-06	TCGA-EE-A3JA	1	no alteration	no alteration	LOW	no alteration
TCGA-EE-A3JB-06	TCGA-EE-A3JB	1	LOW	no alteration	LOW	no alteration
TCGA-EE-A3JD-06	TCGA-EE-A3JD	1	HIGH	no alteration	no alteration	HIGH
TCGA-EE-A3JE-06	TCGA-EE-A3JE	1	HIGH	HIGH	HIGH	HIGH
TCGA-EE-A3JH-06	TCGA-EE-A3JH	1	HIGH	HIGH	HIGH	HIGH
TCGA-EE-A3JI-06	TCGA-EE-A3JI	1	LOW	LOW	LOW	LOW
TCGA-ER-A193-06	TCGA-ER-A193	1	HIGH	no alteration	no alteration	HIGH
TCGA-ER-A194-01	TCGA-ER-A194	1	HIGH	LOW	HIGH	HIGH
TCGA-ER-A195-06	TCGA-ER-A195	1	no alteration	no alteration	no alteration	no alteration
TCGA-ER-A196-01	TCGA-ER-A196	1	LOW	LOW	LOW	LOW
TCGA-ER-A197-06	TCGA-ER-A197	1	HIGH	HIGH	HIGH	HIGH
TCGA-ER-A198-06	TCGA-ER-A198	1	no alteration	no alteration	LOW	no alteration
TCGA-ER-A199-06	TCGA-ER-A199	1	HIGH	HIGH	HIGH	HIGH
TCGA-ER-A19A-06	TCGA-ER-A19A	1	HIGH	HIGH	HIGH	HIGH
TCGA-ER-A19B-06	TCGA-ER-A19B	1	LOW	LOW	LOW	LOW
TCGA-ER-A19C-06	TCGA-ER-A19C	1	LOW	LOW	no alteration	LOW
TCGA-ER-A19D-06	TCGA-ER-A19D	1	LOW	LOW	LOW	no alteration
TCGA-ER-A19E-06	TCGA-ER-A19E	1	LOW	LOW	LOW	LOW
TCGA-ER-A19F-06	TCGA-ER-A19F	1	no alteration	no alteration	no alteration	LOW
TCGA-ER-A19G-06	TCGA-ER-A19G	1	HIGH	no alteration	no alteration	HIGH
TCGA-ER-A19H-06	TCGA-ER-A19H	1	no alteration	no alteration	no alteration	no alteration
TCGA-ER-A19J-06	TCGA-ER-A19J	1	LOW	LOW	no alteration	LOW
TCGA-ER-A19K-01	TCGA-ER-A19K	1	HIGH	HIGH	HIGH	no alteration
TCGA-ER-A19L-06	TCGA-ER-A19L	1	LOW	LOW	no alteration	LOW
TCGA-ER-A19M-06	TCGA-ER-A19M	1	HIGH	HIGH	no alteration	HIGH
TCGA-ER-A19N-06	TCGA-ER-A19N	1	no alteration	no alteration	HIGH	no alteration
TCGA-ER-A19O-06	TCGA-ER-A19O	1	HIGH	no alteration	HIGH	HIGH
TCGA-ER-A19P-06	TCGA-ER-A19P	1	HIGH	HIGH	HIGH	HIGH
TCGA-ER-A19Q-06	TCGA-ER-A19Q	1	no alteration	no alteration	no alteration	no alteration
TCGA-ER-A19S-06	TCGA-ER-A19S	1	HIGH	HIGH	HIGH	HIGH
TCGA-ER-A19T-01	TCGA-ER-A19T	1	LOW	LOW	LOW	LOW
TCGA-ER-A19T-06	TCGA-ER-A19T	1	no alteration	LOW	no alteration	no alteration
TCGA-ER-A19W-06	TCGA-ER-A19W	1	HIGH	HIGH	no alteration	HIGH
TCGA-ER-A1A1-06	TCGA-ER-A1A1	1	no alteration	HIGH	no alteration	HIGH
TCGA-ER-A2NB-01	TCGA-ER-A2NB	1	HIGH	no alteration	HIGH	HIGH
TCGA-ER-A2NC-06	TCGA-ER-A2NC	1	LOW	LOW	no alteration	no alteration
TCGA-ER-A2ND-06	TCGA-ER-A2ND	1	no alteration	no alteration	HIGH	HIGH
TCGA-ER-A2NE-06	TCGA-ER-A2NE	1	LOW	no alteration	no alteration	LOW
TCGA-ER-A2NF-06	TCGA-ER-A2NF	1	no alteration	no alteration	no alteration	no alteration
TCGA-ER-A2NF-01	TCGA-ER-A2NF	1	no alteration	no alteration	no alteration	no alteration
TCGA-ER-A2NG-06	TCGA-ER-A2NG	1	HIGH	HIGH	HIGH	HIGH
TCGA-ER-A2NH-06	TCGA-ER-A2NH	1	HIGH	HIGH	HIGH	HIGH
TCGA-ER-A3ES-06	TCGA-ER-A3ES	1	LOW	LOW	LOW	LOW
TCGA-ER-A3ET-06	TCGA-ER-A3ET	1	no alteration	HIGH	HIGH	no alteration
TCGA-ER-A3EV-06	TCGA-ER-A3EV	1	HIGH	HIGH	HIGH	no alteration
TCGA-ER-A3PL-06	TCGA-ER-A3PL	1	LOW	no alteration	no alteration	no alteration
TCGA-ER-A42H-01	TCGA-ER-A42H	1	LOW	LOW	LOW	LOW
TCGA-ER-A42K-06	TCGA-ER-A42K	1	LOW	no alteration	LOW	no alteration
TCGA-ER-A42L-06	TCGA-ER-A42L	1	no alteration	no alteration	no alteration	HIGH
TCGA-FR-A2OS-01	TCGA-FR-A2OS	1	LOW	LOW	LOW	LOW
TCGA-FR-A3R1-01	TCGA-FR-A3R1	1	HIGH	HIGH	no alteration	HIGH
TCGA-FR-A3YN-06	TCGA-FR-A3YN	1	no alteration	no alteration	no alteration	no alteration
TCGA-FR-A3YO-06	TCGA-FR-A3YO	1	no alteration	HIGH	no alteration	no alteration
TCGA-FR-A44A-06	TCGA-FR-A44A	1	HIGH	HIGH	HIGH	HIGH
TCGA-FR-A69P-06	TCGA-FR-A69P	1	LOW	LOW	LOW	LOW
TCGA-FR-A726-01	TCGA-FR-A726	1	LOW	no alteration	LOW	LOW
TCGA-FR-A728-01	TCGA-FR-A728	1	HIGH	HIGH	HIGH	HIGH
TCGA-FR-A729-06	TCGA-FR-A729	1	HIGH	no alteration	no alteration	HIGH
TCGA-FR-A7U8-06	TCGA-FR-A7U8	1	no alteration	no alteration	LOW	LOW
TCGA-FR-A7U9-06	TCGA-FR-A7U9	1	no alteration	no alteration	no alteration	HIGH
TCGA-FR-A7UA-06	TCGA-FR-A7UA	1	HIGH	HIGH	HIGH	HIGH
TCGA-FR-A8YC-06	TCGA-FR-A8YC	1	no alteration	LOW	LOW	no alteration
TCGA-FR-A8YD-06	TCGA-FR-A8YD	1	LOW	LOW	no alteration	LOW
TCGA-FR-A8YE-06	TCGA-FR-A8YE	1	no alteration	no alteration	no alteration	no alteration
TCGA-FS-A1YW-06	TCGA-FS-A1YW	1	LOW	LOW	no alteration	no alteration
TCGA-FS-A1YX-06	TCGA-FS-A1YX	1	no alteration	no alteration	no alteration	no alteration
TCGA-FS-A1YY-06	TCGA-FS-A1YY	1	LOW	LOW	no alteration	LOW
TCGA-FS-A1Z0-06	TCGA-FS-A1Z0	1	HIGH	HIGH	no alteration	HIGH
TCGA-FS-A1Z3-06	TCGA-FS-A1Z3	1	LOW	no alteration	no alteration	LOW
TCGA-FS-A1Z4-06	TCGA-FS-A1Z4	1	HIGH	HIGH	no alteration	HIGH
TCGA-FS-A1Z7-06	TCGA-FS-A1Z7	1	LOW	LOW	LOW	LOW
TCGA-FS-A1ZA-06	TCGA-FS-A1ZA	1	no alteration	HIGH	HIGH	no alteration
TCGA-FS-A1ZB-06	TCGA-FS-A1ZB	1	no alteration	LOW	no alteration	no alteration
TCGA-FS-A1ZC-06	TCGA-FS-A1ZC	1	LOW	no alteration	LOW	LOW
TCGA-FS-A1ZD-06	TCGA-FS-A1ZD	1	LOW	LOW	LOW	LOW
TCGA-FS-A1ZE-06	TCGA-FS-A1ZE	1	LOW	LOW	LOW	LOW
TCGA-FS-A1ZF-06	TCGA-FS-A1ZF	1	LOW	LOW	LOW	LOW
TCGA-FS-A1ZG-06	TCGA-FS-A1ZG	1	no alteration	LOW	no alteration	LOW
TCGA-FS-A1ZH-06	TCGA-FS-A1ZH	1	no alteration	no alteration	no alteration	no alteration
TCGA-FS-A1ZJ-06	TCGA-FS-A1ZJ	1	LOW	LOW	LOW	LOW
TCGA-FS-A1ZK-06	TCGA-FS-A1ZK	1	LOW	no alteration	no alteration	LOW
TCGA-FS-A1ZM-06	TCGA-FS-A1ZM	1	HIGH	HIGH	no alteration	no alteration
TCGA-FS-A1ZN-01	TCGA-FS-A1ZN	1	no alteration	LOW	no alteration	LOW
TCGA-FS-A1ZP-06	TCGA-FS-A1ZP	1	LOW	LOW	no alteration	LOW
TCGA-FS-A1ZQ-06	TCGA-FS-A1ZQ	1	no alteration	HIGH	no alteration	no alteration
TCGA-FS-A1ZS-06	TCGA-FS-A1ZS	1	LOW	LOW	LOW	LOW
TCGA-FS-A1ZT-06	TCGA-FS-A1ZT	1	HIGH	HIGH	no alteration	no alteration
TCGA-FS-A1ZU-06	TCGA-FS-A1ZU	1	LOW	LOW	LOW	LOW
TCGA-FS-A1ZW-06	TCGA-FS-A1ZW	1	HIGH	no alteration	LOW	HIGH
TCGA-FS-A1ZY-06	TCGA-FS-A1ZY	1	LOW	LOW	LOW	LOW
TCGA-FS-A1ZZ-06	TCGA-FS-A1ZZ	1	HIGH	HIGH	no alteration	no alteration
TCGA-FS-A4F0-06	TCGA-FS-A4F0	1	no alteration	no alteration	LOW	no alteration
TCGA-FS-A4F2-06	TCGA-FS-A4F2	1	no alteration	no alteration	no alteration	no alteration
TCGA-FS-A4F4-06	TCGA-FS-A4F4	1	no alteration	no alteration	HIGH	no alteration
TCGA-FS-A4F5-06	TCGA-FS-A4F5	1	no alteration	no alteration	no alteration	no alteration
TCGA-FS-A4F8-06	TCGA-FS-A4F8	1	no alteration	no alteration	no alteration	no alteration
TCGA-FS-A4F9-06	TCGA-FS-A4F9	1	LOW	LOW	LOW	LOW
TCGA-FS-A4FB-06	TCGA-FS-A4FB	1	LOW	LOW	LOW	LOW
TCGA-FS-A4FD-06	TCGA-FS-A4FD	1	no alteration	no alteration	LOW	no alteration
TCGA-FW-A3I3-06	TCGA-FW-A3I3	1	LOW	no alteration	LOW	LOW
TCGA-FW-A3R5-06	TCGA-FW-A3R5	1	LOW	no alteration	LOW	no alteration
TCGA-FW-A3TU-06	TCGA-FW-A3TU	1	HIGH	HIGH	HIGH	HIGH
TCGA-FW-A5DX-01	TCGA-FW-A5DX	1	LOW	LOW	LOW	LOW
TCGA-FW-A5DY-06	TCGA-FW-A5DY	1	no alteration	no alteration	no alteration	no alteration
TCGA-GF-A2C7-01	TCGA-GF-A2C7	1	LOW	LOW	LOW	LOW
TCGA-GF-A4EO-06	TCGA-GF-A4EO	1	HIGH	HIGH	HIGH	HIGH
TCGA-GF-A6C8-06	TCGA-GF-A6C8	1	HIGH	no alteration	no alteration	no alteration
TCGA-GF-A6C9-06	TCGA-GF-A6C9	1	HIGH	HIGH	HIGH	HIGH
TCGA-GF-A769-01	TCGA-GF-A769	1	LOW	LOW	LOW	LOW
TCGA-GN-A262-06	TCGA-GN-A262	1	LOW	LOW	LOW	LOW
TCGA-GN-A263-01	TCGA-GN-A263	1	no alteration	no alteration	LOW	no alteration
TCGA-GN-A264-06	TCGA-GN-A264	1	LOW	LOW	no alteration	LOW
TCGA-GN-A265-06	TCGA-GN-A265	1	no alteration	no alteration	HIGH	HIGH
TCGA-GN-A266-06	TCGA-GN-A266	1	HIGH	HIGH	no alteration	HIGH
TCGA-GN-A267-06	TCGA-GN-A267	1	HIGH	HIGH	no alteration	HIGH
TCGA-GN-A268-06	TCGA-GN-A268	1	LOW	LOW	LOW	LOW
TCGA-GN-A26A-06	TCGA-GN-A26A	1	no alteration	HIGH	HIGH	HIGH
TCGA-GN-A26C-01	TCGA-GN-A26C	1	HIGH	HIGH	HIGH	HIGH
TCGA-GN-A26D-06	TCGA-GN-A26D	1	LOW	LOW	no alteration	LOW
TCGA-GN-A4U3-06	TCGA-GN-A4U3	1	LOW	LOW	LOW	LOW
TCGA-GN-A4U4-06	TCGA-GN-A4U4	1	LOW	LOW	LOW	LOW
TCGA-GN-A4U5-01	TCGA-GN-A4U5	1	HIGH	HIGH	HIGH	HIGH
TCGA-GN-A4U7-06	TCGA-GN-A4U7	1	LOW	LOW	LOW	LOW
TCGA-GN-A4U8-06	TCGA-GN-A4U8	1	no alteration	no alteration	no alteration	HIGH
TCGA-GN-A4U9-06	TCGA-GN-A4U9	1	LOW	no alteration	LOW	no alteration
TCGA-GN-A8LK-06	TCGA-GN-A8LK	1	no alteration	no alteration	LOW	LOW
TCGA-GN-A8LL-06	TCGA-GN-A8LL	1	HIGH	no alteration	no alteration	HIGH
TCGA-GN-A9SD-06	TCGA-GN-A9SD	1	no alteration	no alteration	no alteration	HIGH
TCGA-HR-A2OG-06	TCGA-HR-A2OG	1	no alteration	LOW	no alteration	no alteration
TCGA-HR-A2OH-06	TCGA-HR-A2OH	1	HIGH	HIGH	HIGH	HIGH
TCGA-IH-A3EA-01	TCGA-IH-A3EA	1	no alteration	no alteration	HIGH	LOW
TCGA-LH-A9QB-06	TCGA-LH-A9QB	1	LOW	no alteration	no alteration	no alteration
TCGA-OD-A75X-06	TCGA-OD-A75X	1	no alteration	no alteration	LOW	no alteration
TCGA-QB-A6FS-06	TCGA-QB-A6FS	1	HIGH	HIGH	HIGH	HIGH
TCGA-QB-AA9O-06	TCGA-QB-AA9O	1	no alteration	no alteration	HIGH	HIGH
TCGA-RP-A690-06	TCGA-RP-A690	1	LOW	LOW	LOW	LOW
TCGA-RP-A693-06	TCGA-RP-A693	1	HIGH	no alteration	no alteration	no alteration
TCGA-RP-A694-06	TCGA-RP-A694	1	HIGH	no alteration	no alteration	no alteration
TCGA-RP-A695-06	TCGA-RP-A695	1	no alteration	HIGH	no alteration	no alteration
TCGA-RP-A6K9-06	TCGA-RP-A6K9	1	HIGH	no alteration	no alteration	HIGH
TCGA-W3-A824-06	TCGA-W3-A824	1	HIGH	HIGH	HIGH	HIGH
TCGA-W3-A825-06	TCGA-W3-A825	1	no alteration	LOW	LOW	no alteration
TCGA-W3-A828-06	TCGA-W3-A828	1	LOW	LOW	LOW	LOW
TCGA-W3-AA1O-06	TCGA-W3-AA1O	1	LOW	HIGH	LOW	no alteration
TCGA-W3-AA1Q-06	TCGA-W3-AA1Q	1	no alteration	no alteration	no alteration	no alteration
TCGA-W3-AA1R-06	TCGA-W3-AA1R	1	HIGH	HIGH	HIGH	HIGH
TCGA-W3-AA1V-06	TCGA-W3-AA1V	1	no alteration	HIGH	no alteration	no alteration
TCGA-W3-AA1W-06	TCGA-W3-AA1W	1	HIGH	HIGH	HIGH	HIGH
TCGA-W3-AA21-06	TCGA-W3-AA21	1	no alteration	no alteration	HIGH	no alteration
TCGA-WE-A8JZ-06	TCGA-WE-A8JZ	1	no alteration	LOW	LOW	no alteration
TCGA-WE-A8K1-06	TCGA-WE-A8K1	1	HIGH	HIGH	no alteration	HIGH
TCGA-WE-A8K5-06	TCGA-WE-A8K5	1	no alteration	LOW	no alteration	no alteration
TCGA-WE-A8K6-06	TCGA-WE-A8K6	1	LOW	LOW	no alteration	LOW
TCGA-WE-A8ZM-06	TCGA-WE-A8ZM	1	LOW	no alteration	no alteration	LOW
TCGA-WE-A8ZN-06	TCGA-WE-A8ZN	1	HIGH	no alteration	HIGH	HIGH
TCGA-WE-A8ZO-06	TCGA-WE-A8ZO	1	HIGH	HIGH	HIGH	HIGH
TCGA-WE-A8ZQ-06	TCGA-WE-A8ZQ	1	LOW	LOW	no alteration	LOW
TCGA-WE-A8ZT-06	TCGA-WE-A8ZT	1	LOW	LOW	LOW	LOW
TCGA-WE-A8ZX-06	TCGA-WE-A8ZX	1	no alteration	no alteration	no alteration	HIGH
TCGA-WE-A8ZY-06	TCGA-WE-A8ZY	1	no alteration	HIGH	LOW	no alteration
TCGA-WE-AA9Y-06	TCGA-WE-AA9Y	1	LOW	no alteration	LOW	no alteration
TCGA-WE-AAA3-06	TCGA-WE-AAA3	1	HIGH	HIGH	HIGH	no alteration
TCGA-WE-AAA4-06	TCGA-WE-AAA4	1	HIGH	HIGH	HIGH	HIGH
TCGA-XV-AB01-06	TCGA-XV-AB01	1	LOW	LOW	HIGH	no alteration
TCGA-YD-A89C-06	TCGA-YD-A89C	1	LOW	LOW	LOW	LOW
TCGA-YD-A9TA-06	TCGA-YD-A9TA	1	LOW	LOW	LOW	no alteration
TCGA-YD-A9TB-06	TCGA-YD-A9TB	1	no alteration	no alteration	HIGH	no alteration
TCGA-YG-AA3O-06	TCGA-YG-AA3O	1	no alteration	no alteration	LOW	LOW
TCGA-YG-AA3P-06	TCGA-YG-AA3P	1	LOW	LOW	LOW	LOW
TCGA-Z2-A8RT-06	TCGA-Z2-A8RT	1	HIGH	HIGH	no alteration	HIGH
TCGA-Z2-AA3S-06	TCGA-Z2-AA3S	1	LOW	LOW	LOW	LOW
TCGA-Z2-AA3V-06	TCGA-Z2-AA3V	1	no alteration	HIGH	HIGH	HIGH
TCGA-BF-A3DJ-01	TCGA-BF-A3DJ	0	no alteration	no alteration	no alteration	no alteration
TCGA-D3-A1QA-06	TCGA-D3-A1QA	0	no alteration	no alteration	no alteration	no alteration
TCGA-D3-A3CF-06	TCGA-D3-A3CF	0	no alteration	no alteration	no alteration	no alteration
TCGA-D3-A3MU-06	TCGA-D3-A3MU	0	no alteration	no alteration	no alteration	no alteration
TCGA-D3-A8GP-06	TCGA-D3-A8GP	0	no alteration	no alteration	no alteration	no alteration
TCGA-D9-A148-06	TCGA-D9-A148	0	no alteration	no alteration	no alteration	no alteration
TCGA-D9-A3Z4-01	TCGA-D9-A3Z4	0	no alteration	no alteration	no alteration	no alteration
TCGA-DA-A95W-06	TCGA-DA-A95W	0	no alteration	no alteration	no alteration	no alteration
TCGA-DA-A95X-06	TCGA-DA-A95X	0	no alteration	no alteration	no alteration	no alteration
TCGA-EB-A299-01	TCGA-EB-A299	0	no alteration	no alteration	no alteration	no alteration
TCGA-EB-A44N-01	TCGA-EB-A44N	0	no alteration	no alteration	no alteration	no alteration
TCGA-EB-A4XL-01	TCGA-EB-A4XL	0	no alteration	no alteration	no alteration	no alteration
TCGA-EE-A29G-06	TCGA-EE-A29G	0	no alteration	no alteration	no alteration	no alteration
TCGA-EE-A29H-06	TCGA-EE-A29H	0	no alteration	no alteration	no alteration	no alteration
TCGA-EE-A29S-06	TCGA-EE-A29S	0	no alteration	no alteration	no alteration	no alteration
TCGA-EE-A2GS-06	TCGA-EE-A2GS	0	no alteration	no alteration	no alteration	no alteration
TCGA-EE-A2MS-06	TCGA-EE-A2MS	0	no alteration	no alteration	no alteration	no alteration
TCGA-EE-A3J7-06	TCGA-EE-A3J7	0	no alteration	no alteration	no alteration	no alteration
TCGA-FS-A1ZR-06	TCGA-FS-A1ZR	0	no alteration	no alteration	no alteration	no alteration
TCGA-FS-A4FC-06	TCGA-FS-A4FC	0	no alteration	no alteration	no alteration	no alteration
TCGA-FW-A3TV-06	TCGA-FW-A3TV	0	no alteration	no alteration	no alteration	no alteration
TCGA-GF-A3OT-06	TCGA-GF-A3OT	0	no alteration	no alteration	no alteration	no alteration
TCGA-WE-AAA0-06	TCGA-WE-AAA0	0	no alteration	no alteration	no alteration	no alteration
