# Supplementary material for: The β-carboline Harmine improves the therapeutic benefit of anti-PD1 in melanoma by increasing the MHC-I-dependent antigen presentation
Source: Front Immunol. 2022 Nov 15;13:980704. doi: 10.3389/fimmu.2022.980704 (PMC9705972; doi:10.3389/fimmu.2022.980704)
Supplement: Supplementary file 7 [file Table_2.xlsx]

## Sheet: OS
Table 2
Overall survival
(A) TAP1 TAP2 TAPBP PSMB9 High				(B) TAP1 TAP2 TAPBP PSMB9 Low
Case ID	Status		Time (months)	Case ID	Status		Time (months)
TCGA-D9-A1JW	censored	0	3.64928	TCGA-RP-A690	censored	0	0.197258
TCGA-D9-A1JX	deceased	1	7.10129	TCGA-BF-A1PV	censored	0	0.460269
TCGA-QB-A6FS	censored	0	7.2328	TCGA-GF-A2C7	censored	0	0.690403
TCGA-EB-A3XF	censored	0	9.13963	TCGA-EE-A29L	deceased	1	2.59723
TCGA-ER-A199	deceased	1	9.1725	TCGA-D9-A4Z2	deceased	1	6.24651
TCGA-BF-A1PX	deceased	1	9.27113	TCGA-YD-A89C	censored	0	6.90403
TCGA-D9-A6E9	censored	0	9.89578	TCGA-FS-A1Z7	deceased	1	7.7917
TCGA-EB-A44Q	censored	0	13.8738	TCGA-EE-A17Z	deceased	1	8.64648
TCGA-ER-A197	deceased	1	13.9396	TCGA-ER-A19T	deceased	1	8.87662
TCGA-BF-AAP0	censored	0	14.9259	TCGA-D3-A3MO	deceased	1	9.33688
TCGA-GF-A6C9	censored	0	15.7806	TCGA-GN-A4U7	deceased	1	10.4218
TCGA-EE-A2MH	deceased	1	16.9642	TCGA-EB-A5VU	deceased	1	10.5533
TCGA-D3-A5GS	censored	0	18.1806	TCGA-WE-A8ZT	censored	0	11.8026
TCGA-FR-A728	censored	0	19.1669	TCGA-FR-A2OS	deceased	1	12.0985
TCGA-EB-A551	censored	0	19.397	TCGA-ER-A19E	deceased	1	13.019
TCGA-GF-A4EO	censored	0	19.4299	TCGA-ER-A42H	deceased	1	14.0053
TCGA-EE-A2M8	deceased	1	19.7587	TCGA-YG-AA3P	censored	0	14.4327
TCGA-EB-A4OZ	censored	0	20.3833	TCGA-EB-A5FP	deceased	1	14.9259
TCGA-D3-A8GD	censored	0	23.6052	TCGA-FS-A1ZF	deceased	1	15.4519
TCGA-D3-A2J9	deceased	1	23.7696	TCGA-FR-A69P	censored	0	15.7149
TCGA-WE-AAA4	censored	0	24.986	TCGA-D3-A1Q1	deceased	1	16.5697
TCGA-EB-A4IS	censored	0	25.4463	TCGA-D9-A4Z3	censored	0	16.6026
TCGA-GN-A26C	deceased	1	26.9915	TCGA-D9-A1X3	censored	0	18.1149
TCGA-DA-A1IB	censored	0	27.123	TCGA-FW-A5DX	censored	0	21.0409
TCGA-BF-A1Q0	censored	0	27.3202	TCGA-D9-A6EG	deceased	1	22.9477
TCGA-D3-A8GB	deceased	1	30.838	TCGA-BF-A3DN	censored	0	23.5723
TCGA-D3-A51K	censored	0	32.9421	TCGA-EE-A29V	deceased	1	25.8737
TCGA-EE-A181	deceased	1	33.7311	TCGA-FS-A1ZU	deceased	1	26.5641
TCGA-DA-A3F2	deceased	1	33.9284	TCGA-FS-A4FB	deceased	1	26.7285
TCGA-GN-A4U5	censored	0	38.0051	TCGA-FS-A1ZY	deceased	1	27.0901
TCGA-FR-A7UA	censored	0	38.2681	TCGA-D3-A2JE	deceased	1	27.649
TCGA-ER-A2NH	censored	0	41.5557	TCGA-D3-A1Q8	deceased	1	28.0764
TCGA-DA-A3F8	censored	0	43.3639	TCGA-FS-A4F9	censored	0	34.027
TCGA-D3-A3C8	censored	0	46.3228	TCGA-EE-A3J8	deceased	1	34.3229
TCGA-EE-A2MN	deceased	1	47.5392	TCGA-GF-A769	deceased	1	35.1777
TCGA-ER-A2NG	deceased	1	48.9858	TCGA-GN-A4U4	censored	0	39.353
TCGA-ER-A19S	censored	0	49.4789	TCGA-EE-A3AG	deceased	1	41.5886
TCGA-EE-A3JE	censored	0	51.3529	TCGA-EE-A2GR	deceased	1	42.7721
TCGA-EE-A2MU	censored	0	53.2597	TCGA-FS-A1ZE	deceased	1	46.4543
TCGA-D9-A149	censored	0	54.6734	TCGA-FS-A1ZJ	deceased	1	47.3748
TCGA-FW-A3TU	deceased	1	55.5939	TCGA-FS-A1ZD	deceased	1	53.5227
TCGA-D3-A51F	censored	0	55.7254	TCGA-ER-A196	censored	0	58.6843
TCGA-D3-A51H	censored	0	56.3501	TCGA-GN-A268	deceased	1	62.7938
TCGA-EE-A29P	censored	0	56.4158	TCGA-D3-A51R	censored	0	63.813
TCGA-D3-A2JF	censored	0	62.0706	TCGA-EE-A29Q	deceased	1	66.739
TCGA-D3-A2J8	deceased	1	65.4897	TCGA-EE-A2GM	censored	0	75.4841
TCGA-HR-A2OH	deceased	1	65.8842	TCGA-Z2-AA3S	censored	0	96.9852
TCGA-3N-A9WC	censored	0	66.476	TCGA-ER-A19B	deceased	1	98.3989
TCGA-EB-A5SG	censored	0	68.2513	TCGA-D3-A1Q4	censored	0	112.043
TCGA-WE-A8ZO	censored	0	70.5198	TCGA-D3-A1Q5	deceased	1	112.569
TCGA-DA-A95V	censored	0	72.0978	TCGA-D3-A2JG	deceased	1	113.522
TCGA-DA-A1HV	censored	0	76.569	TCGA-W3-A828	deceased	1	121.084
TCGA-ER-A19A	censored	0	77.7526	TCGA-GN-A4U3	censored	0	121.906
TCGA-EE-A2GU	censored	0	94.8154	TCGA-EE-A2GO	censored	0	126.804
TCGA-D3-A1QB	censored	0	95.7359	TCGA-EE-A3J4	deceased	1	127.199
TCGA-EE-A2MJ	deceased	1	96.2291	TCGA-EE-A2M6	censored	0	129.27
TCGA-EE-A2ME	deceased	1	103.265	TCGA-GN-A262	censored	0	139.889
TCGA-W3-AA1R	deceased	1	111.089	TCGA-FS-A1ZS	censored	0	148.798
TCGA-D3-A1Q7	censored	0	133.248	TCGA-EE-A3JI	deceased	1	152.809
TCGA-EE-A3JH	censored	0	134.333	TCGA-D3-A8GK	censored	0	170.201
TCGA-D3-A5GN	censored	0	135.746	TCGA-DA-A3F5	deceased	1	225.959
TCGA-D3-A5GO	censored	0	137.916	TCGA-ER-A3ES	deceased	1	247.033
TCGA-D3-A8GN	censored	0	160.995
TCGA-ER-A19P	deceased	1	162.08
TCGA-EE-A2GE	censored	0	173.784
TCGA-FR-A44A	censored	0	174.212
TCGA-D3-A51E	censored	0	174.836
TCGA-EE-A2MK	censored	0	180.393
TCGA-W3-AA1W	censored	0	219.154
TCGA-DA-A1I1	censored	0	222.507
TCGA-W3-A824	censored	0	228.162
TCGA-D3-A8GJ	censored	0	241.378
