# Supplementary material for: The β-carboline Harmine improves the therapeutic benefit of anti-PD1 in melanoma by increasing the MHC-I-dependent antigen presentation
Source: Front Immunol. 2022 Nov 15;13:980704. doi: 10.3389/fimmu.2022.980704 (PMC9705972; doi:10.3389/fimmu.2022.980704)
Supplement: Supplementary file 9 [file Table_4.xlsx]

## Sheet: NK CD8
Table 4
mRNA Expression, RSEM (Batch normalized from Illumina HiSeq_RNASeqV2) (log2)
Sample Id	Group	NCR1	NCR3	CD8A	CD8B	KLRG1
TCGA-3N-A9WC-06	(A) TAP1 TAP2 TAPBP PSMB9 High	2.81194	4.36966	11.0317	9.20354	4.42464
TCGA-BF-A1PX-01	(A) TAP1 TAP2 TAPBP PSMB9 High	4.14437	5.34428	11.115	9.42736	5.31938
TCGA-BF-A1Q0-01	(A) TAP1 TAP2 TAPBP PSMB9 High	0.768925	3.39296	7.73416	6.05478	4.84849
TCGA-BF-AAP0-06	(A) TAP1 TAP2 TAPBP PSMB9 High	3.4668	6.21354	11.1706	9.32142	5.18579
TCGA-D3-A1Q7-06	(A) TAP1 TAP2 TAPBP PSMB9 High	3.68511	4.55875	11.5651	9.54532	5.60702
TCGA-D3-A1QB-06	(A) TAP1 TAP2 TAPBP PSMB9 High	3.78279	4.71238	11.9624	9.88637	5.43756
TCGA-D3-A2J8-06	(A) TAP1 TAP2 TAPBP PSMB9 High	2.34025	5.31821	10.9547	9.14878	5.47708
TCGA-D3-A2J9-06	(A) TAP1 TAP2 TAPBP PSMB9 High	4.07111	6.96749	12.5987	10.8483	7.46589
TCGA-D3-A2JF-06	(A) TAP1 TAP2 TAPBP PSMB9 High	1.82085	5.6184	9.49256	8.0018	5.3038
TCGA-D3-A3C8-06	(A) TAP1 TAP2 TAPBP PSMB9 High	2.42194	5.1841	13.4507	11.5362	6.52438
TCGA-D3-A51E-06	(A) TAP1 TAP2 TAPBP PSMB9 High	2.5173	3.05353	9.5699	7.42234	5.05383
TCGA-D3-A51F-06	(A) TAP1 TAP2 TAPBP PSMB9 High	5.35477	5.88797	13.1537	10.9476	6.64942
TCGA-D3-A51H-06	(A) TAP1 TAP2 TAPBP PSMB9 High	2.61084	8.23423	9.6227	7.66837	5.75492
TCGA-D3-A51K-06	(A) TAP1 TAP2 TAPBP PSMB9 High	0	3.13557	8.49822	7.26349	1.35479
TCGA-D3-A5GN-06	(A) TAP1 TAP2 TAPBP PSMB9 High	2.01482	3.41017	9.21073	7.09102	5.64867
TCGA-D3-A5GO-06	(A) TAP1 TAP2 TAPBP PSMB9 High	0	2.65771	8.58748	6.58711	4.50359
TCGA-D3-A5GS-06	(A) TAP1 TAP2 TAPBP PSMB9 High	1.58256	1.31979	9.59539	6.89125	3.38906
TCGA-D3-A8GB-06	(A) TAP1 TAP2 TAPBP PSMB9 High	2.59722	5.74838	10.6281	8.73425	5.11582
TCGA-D3-A8GD-06	(A) TAP1 TAP2 TAPBP PSMB9 High	3.12568	6.3956	10.6494	8.98056	6.45661
TCGA-D3-A8GJ-06	(A) TAP1 TAP2 TAPBP PSMB9 High	2.48117	4.92288	11.7234	10.1841	6.71486
TCGA-D3-A8GN-06	(A) TAP1 TAP2 TAPBP PSMB9 High	2.96397	3.81132	10.3935	8.40458	4.66542
TCGA-D9-A149-06	(A) TAP1 TAP2 TAPBP PSMB9 High	1.64326	4.10377	8.88162	7.20492	4.86488
TCGA-D9-A1JW-06	(A) TAP1 TAP2 TAPBP PSMB9 High	2.51546	5.045	9.6181	7.65469	5.76139
TCGA-D9-A1JX-06	(A) TAP1 TAP2 TAPBP PSMB9 High	4.18445	3.31248	10.2827	8.76722	5.76194
TCGA-D9-A6E9-06	(A) TAP1 TAP2 TAPBP PSMB9 High	4.88803	5.98222	12.4426	10.9125	7.0421
TCGA-DA-A1HV-06	(A) TAP1 TAP2 TAPBP PSMB9 High	2.48975	4.41372	10.2886	8.5237	4.84302
TCGA-DA-A1I1-06	(A) TAP1 TAP2 TAPBP PSMB9 High	2.28691	2.57005	9.15828	6.4382	4.779
TCGA-DA-A1IB-06	(A) TAP1 TAP2 TAPBP PSMB9 High	3.53305	7.83386	11.2862	9.31188	6.62179
TCGA-DA-A3F2-06	(A) TAP1 TAP2 TAPBP PSMB9 High	2.81231	5.86366	12.5493	10.9945	5.43191
TCGA-DA-A3F8-06	(A) TAP1 TAP2 TAPBP PSMB9 High	4.17108	4.55286	12.3369	10.509	6.45941
TCGA-DA-A95V-06	(A) TAP1 TAP2 TAPBP PSMB9 High	2.6567	4.67468	9.49176	7.85679	5.03719
TCGA-EB-A3XF-01	(A) TAP1 TAP2 TAPBP PSMB9 High	0	1.39451	6.57099	4.00614	3.53462
TCGA-EB-A44Q-06	(A) TAP1 TAP2 TAPBP PSMB9 High	1.77412	4.40391	10.2885	8.23033	4.82936
TCGA-EB-A4IS-01	(A) TAP1 TAP2 TAPBP PSMB9 High	2.3217	5.07557	10.2745	8.53711	5.05993
TCGA-EB-A4OZ-01	(A) TAP1 TAP2 TAPBP PSMB9 High	0	3.91381	10.2412	8.90789	5.02955
TCGA-EB-A551-01	(A) TAP1 TAP2 TAPBP PSMB9 High	3.86114	2.95715	10.8818	8.75861	5.42454
TCGA-EB-A5SG-06	(A) TAP1 TAP2 TAPBP PSMB9 High	3.771	5.74725	12.4455	10.6826	6.25516
TCGA-EE-A181-06	(A) TAP1 TAP2 TAPBP PSMB9 High	1.2307	5.10154	10.2557	8.07154	5.39497
TCGA-EE-A29P-06	(A) TAP1 TAP2 TAPBP PSMB9 High	3.44948	4.4768	11.7869	9.5344	6.30337
TCGA-EE-A2GE-06	(A) TAP1 TAP2 TAPBP PSMB9 High	3.14086	5.50915	11.0954	9.28285	6.55713
TCGA-EE-A2GU-06	(A) TAP1 TAP2 TAPBP PSMB9 High	3.57967	3.41712	10.7593	8.89462	4.54978
TCGA-EE-A2M8-06	(A) TAP1 TAP2 TAPBP PSMB9 High	5.39168	6.04535	12.5053	10.7127	7.35245
TCGA-EE-A2ME-06	(A) TAP1 TAP2 TAPBP PSMB9 High	3.79161	6.48107	11.8187	10.3599	7.5574
TCGA-EE-A2MH-06	(A) TAP1 TAP2 TAPBP PSMB9 High	0.818851	5.69508	9.28641	7.96398	5.01456
TCGA-EE-A2MJ-06	(A) TAP1 TAP2 TAPBP PSMB9 High	3.44369	5.88383	10.9635	9.44707	5.31103
TCGA-EE-A2MK-06	(A) TAP1 TAP2 TAPBP PSMB9 High	2.06209	3.55072	9.94416	7.97211	5.48117
TCGA-EE-A2MN-06	(A) TAP1 TAP2 TAPBP PSMB9 High	1.24975	3.21226	9.94029	7.93811	4.41451
TCGA-EE-A2MU-06	(A) TAP1 TAP2 TAPBP PSMB9 High	1.60952	4.80792	10.279	8.17778	4.73569
TCGA-EE-A3JE-06	(A) TAP1 TAP2 TAPBP PSMB9 High	4.75412	5.01623	12.2875	9.98392	6.71346
TCGA-EE-A3JH-06	(A) TAP1 TAP2 TAPBP PSMB9 High	4.32318	6.47205	11.4452	9.81564	7.45991
TCGA-ER-A197-06	(A) TAP1 TAP2 TAPBP PSMB9 High	3.20036	4.15169	10.7574	8.40603	6.08949
TCGA-ER-A199-06	(A) TAP1 TAP2 TAPBP PSMB9 High	3.64765	6.33573	10.4391	8.98175	5.94363
TCGA-ER-A19A-06	(A) TAP1 TAP2 TAPBP PSMB9 High	3.42008	4.81615	10.9373	8.75904	6.13575
TCGA-ER-A19P-06	(A) TAP1 TAP2 TAPBP PSMB9 High	4.74549	6.85323	12.1316	10.5618	7.14769
TCGA-ER-A19S-06	(A) TAP1 TAP2 TAPBP PSMB9 High	3.52785	4.9054	12.4326	10.8951	6.44551
TCGA-ER-A2NG-06	(A) TAP1 TAP2 TAPBP PSMB9 High	2.70772	4.37865	11.2021	9.2407	5.07103
TCGA-ER-A2NH-06	(A) TAP1 TAP2 TAPBP PSMB9 High	4.64017	4.40686	12.214	10.4847	5.51352
TCGA-FR-A44A-06	(A) TAP1 TAP2 TAPBP PSMB9 High	4.16328	5.36108	11.7733	9.36801	7.17476
TCGA-FR-A728-01	(A) TAP1 TAP2 TAPBP PSMB9 High	1.82912	4.634	10.1534	8.20686	4.79745
TCGA-FR-A7UA-06	(A) TAP1 TAP2 TAPBP PSMB9 High	4.5736	6.2642	13.4116	11.4758	8.14041
TCGA-FW-A3TU-06	(A) TAP1 TAP2 TAPBP PSMB9 High	0	4.72202	6.98781	6.33634	4.95679
TCGA-GF-A4EO-06	(A) TAP1 TAP2 TAPBP PSMB9 High	3.02016	5.86907	11.5713	10.1556	7.13459
TCGA-GF-A6C9-06	(A) TAP1 TAP2 TAPBP PSMB9 High	1.23799	6.49539	8.97647	7.41648	5.16484
TCGA-GN-A26C-01	(A) TAP1 TAP2 TAPBP PSMB9 High	2.01418	4.89271	11.1121	8.74675	6.41097
TCGA-GN-A4U5-01	(A) TAP1 TAP2 TAPBP PSMB9 High	2.35814	3.82851	10.7985	8.51506	3.74215
TCGA-HR-A2OH-06	(A) TAP1 TAP2 TAPBP PSMB9 High	5.11134	6.29063	12.5449	10.5931	6.09033
TCGA-QB-A6FS-06	(A) TAP1 TAP2 TAPBP PSMB9 High	2.32921	5.97968	9.96557	8.63165	5.07799
TCGA-W3-A824-06	(A) TAP1 TAP2 TAPBP PSMB9 High	0	3.5059	10.3099	8.36009	3.98187
TCGA-W3-AA1R-06	(A) TAP1 TAP2 TAPBP PSMB9 High	1.04838	1.04838	8.18759	6.44571	5.3905
TCGA-W3-AA1W-06	(A) TAP1 TAP2 TAPBP PSMB9 High	4.86315	5.75094	12.5746	10.6667	6.36415
TCGA-WE-A8ZO-06	(A) TAP1 TAP2 TAPBP PSMB9 High	2.21723	2.33788	9.42203	6.63735	4.63968
TCGA-WE-AAA4-06	(A) TAP1 TAP2 TAPBP PSMB9 High	2.28315	6.34182	11.7103	10.4025	4.13542
TCGA-BF-A1PV-01	(B) TAP1 TAP2 TAPBP PSMB9 Low	0.37729	0.675997	3.317	1.88354	3.85289
TCGA-BF-A3DN-01	(B) TAP1 TAP2 TAPBP PSMB9 Low	5.13813	0.659833	5.08982	3.47879	4.86424
TCGA-D3-A1Q1-06	(B) TAP1 TAP2 TAPBP PSMB9 Low	0	2.07844	5.13035	2.49983	6.64691
TCGA-D3-A1Q4-06	(B) TAP1 TAP2 TAPBP PSMB9 Low	0	3.85423	6.41175	3.962	4.21535
TCGA-D3-A1Q5-06	(B) TAP1 TAP2 TAPBP PSMB9 Low	2.1462	2.61822	7.67059	2.47737	3.49567
TCGA-D3-A1Q8-06	(B) TAP1 TAP2 TAPBP PSMB9 Low	1.01264	3.72374	6.65433	4.93128	4.86566
TCGA-D3-A2JE-06	(B) TAP1 TAP2 TAPBP PSMB9 Low	0	2.69129	4.14713	2.24884	2.69129
TCGA-D3-A2JG-06	(B) TAP1 TAP2 TAPBP PSMB9 Low	0	0.808014	6.22783	4.41077	3.7428
TCGA-D3-A3MO-06	(B) TAP1 TAP2 TAPBP PSMB9 Low	0	3.09414	2.90906	0	3.91176
TCGA-D3-A51R-06	(B) TAP1 TAP2 TAPBP PSMB9 Low	0	1.28588	1.7643	2.41002	7.46719
TCGA-D3-A8GK-06	(B) TAP1 TAP2 TAPBP PSMB9 Low	1.0155	0	4.64427	1.34051	3.48746
TCGA-D9-A1X3-06	(B) TAP1 TAP2 TAPBP PSMB9 Low	0	1.48197	1.48197	1.31875	3.66183
TCGA-D9-A4Z2-01	(B) TAP1 TAP2 TAPBP PSMB9 Low	0.414677	1.22157	4.9055	3.45812	3.83996
TCGA-D9-A4Z3-01	(B) TAP1 TAP2 TAPBP PSMB9 Low	0	0.894604	6.98712	4.71941	4.43423
TCGA-D9-A6EG-06	(B) TAP1 TAP2 TAPBP PSMB9 Low	0	0.914411	2.35865	0.668845	2.58823
TCGA-DA-A3F5-06	(B) TAP1 TAP2 TAPBP PSMB9 Low	0.480886	1.36866	6.51705	3.89189	3.89189
TCGA-EB-A5FP-01	(B) TAP1 TAP2 TAPBP PSMB9 Low	2.93484	0.413919	3.41113	1.58207	2.87074
TCGA-EB-A5VU-01	(B) TAP1 TAP2 TAPBP PSMB9 Low	2.66916	0.739934	6.00724	2.66916	4.17687
TCGA-EE-A17Z-06	(B) TAP1 TAP2 TAPBP PSMB9 Low	0	2.12125	3.81049	1.51677	3.56031
TCGA-EE-A29L-06	(B) TAP1 TAP2 TAPBP PSMB9 Low	0	0.924252	2.67491	1.13547	3.36119
TCGA-EE-A29Q-06	(B) TAP1 TAP2 TAPBP PSMB9 Low	0.267116	1.01214	4.75668	2.82814	4.79945
TCGA-EE-A29V-06	(B) TAP1 TAP2 TAPBP PSMB9 Low	0.652968	1.44212	3.76479	2.48008	6.45484
TCGA-EE-A29W-06	(B) TAP1 TAP2 TAPBP PSMB9 Low	0.443288	1.05596	6.285	2.6771	2.83088
TCGA-EE-A2GM-06	(B) TAP1 TAP2 TAPBP PSMB9 Low	0.64607	0.64607	7.6285	5.42922	5.3314
TCGA-EE-A2GO-06	(B) TAP1 TAP2 TAPBP PSMB9 Low	0.373732	1.30947	4.51615	2.18539	1.61819
TCGA-EE-A2GR-06	(B) TAP1 TAP2 TAPBP PSMB9 Low	0	0	2.86122	1.62705	4.27659
TCGA-EE-A2M6-06	(B) TAP1 TAP2 TAPBP PSMB9 Low	3.90282	2.42272	7.15889	4.97876	3.87449
TCGA-EE-A3AG-06	(B) TAP1 TAP2 TAPBP PSMB9 Low	0.363451	1.83932	5.78521	8.36585	4.33593
TCGA-EE-A3J4-06	(B) TAP1 TAP2 TAPBP PSMB9 Low	0.425137	1.02013	6.84269	4.97729	4.23423
TCGA-EE-A3J8-06	(B) TAP1 TAP2 TAPBP PSMB9 Low	0	1.56399	4.36227	0	4.77693
TCGA-EE-A3JI-06	(B) TAP1 TAP2 TAPBP PSMB9 Low	0	2.24507	6.15127	4.38889	4.26337
TCGA-ER-A196-01	(B) TAP1 TAP2 TAPBP PSMB9 Low	0	1.03147	2.04695	1.35963	0.606063
TCGA-ER-A19B-06	(B) TAP1 TAP2 TAPBP PSMB9 Low	0.760008	2.26727	6.74751	5.93041	5.52595
TCGA-ER-A19E-06	(B) TAP1 TAP2 TAPBP PSMB9 Low	0	0.844948	6.57512	4.04662	3.28659
TCGA-ER-A19T-01	(B) TAP1 TAP2 TAPBP PSMB9 Low	0.535456	0	4.3768	0.535456	2.86633
TCGA-ER-A19T-06	(B) TAP1 TAP2 TAPBP PSMB9 Low	0.450274	3.2364	7.52752	4.92136	3.62699
TCGA-ER-A3ES-06	(B) TAP1 TAP2 TAPBP PSMB9 Low	0	0	3.76564	1.48548	5.06189
TCGA-ER-A42H-01	(B) TAP1 TAP2 TAPBP PSMB9 Low	5.08965	1.08004	3.88172	2.23686	4.73468
TCGA-FR-A2OS-01	(B) TAP1 TAP2 TAPBP PSMB9 Low	0.604451	1.62373	2.21503	0.333653	3.05066
TCGA-FR-A69P-06	(B) TAP1 TAP2 TAPBP PSMB9 Low	0.53087	0.918157	6.14649	3.88655	4.96574
TCGA-FS-A1Z7-06	(B) TAP1 TAP2 TAPBP PSMB9 Low	2.03235	1.02162	5.96509	3.8813	5.55509
TCGA-FS-A1ZD-06	(B) TAP1 TAP2 TAPBP PSMB9 Low	2.96763	3.14499	9.69566	1.60725	4.40097
TCGA-FS-A1ZE-06	(B) TAP1 TAP2 TAPBP PSMB9 Low	0	0.416948	4.76232	2.42132	3.84848
TCGA-FS-A1ZF-06	(B) TAP1 TAP2 TAPBP PSMB9 Low	0.397255	2.05991	6.48781	5.08591	6.0088
TCGA-FS-A1ZJ-06	(B) TAP1 TAP2 TAPBP PSMB9 Low	1.19875	1.55739	8.168	5.57398	4.30626
TCGA-FS-A1ZS-06	(B) TAP1 TAP2 TAPBP PSMB9 Low	0	0.433494	5.19974	2.56245	4.31668
TCGA-FS-A1ZU-06	(B) TAP1 TAP2 TAPBP PSMB9 Low	0	1.38962	3.47581	1.38962	5.93895
TCGA-FS-A1ZY-06	(B) TAP1 TAP2 TAPBP PSMB9 Low	0	0	3.91363	1.84475	3.25039
TCGA-FS-A4F9-06	(B) TAP1 TAP2 TAPBP PSMB9 Low	0.821792	0	5.16696	3.1795	4.4914
TCGA-FS-A4FB-06	(B) TAP1 TAP2 TAPBP PSMB9 Low	0	0.858856	3.12578	1.15075	4.00457
TCGA-FW-A5DX-01	(B) TAP1 TAP2 TAPBP PSMB9 Low	0.451857	1.83782	5.44846	2.92992	5.16762
TCGA-GF-A2C7-01	(B) TAP1 TAP2 TAPBP PSMB9 Low	0	2.05783	3.39104	0.396598	5.33013
TCGA-GF-A769-01	(B) TAP1 TAP2 TAPBP PSMB9 Low	0.450169	0.792689	4.47493	2.85296	3.62658
TCGA-GN-A262-06	(B) TAP1 TAP2 TAPBP PSMB9 Low	0	0	0.461633	1.09173	3.90236
TCGA-GN-A268-06	(B) TAP1 TAP2 TAPBP PSMB9 Low	0	0.70496	5.53496	3.14989	2.80441
TCGA-GN-A4U3-06	(B) TAP1 TAP2 TAPBP PSMB9 Low	0	0.853916	5.35642	3.47157	4.03043
TCGA-GN-A4U4-06	(B) TAP1 TAP2 TAPBP PSMB9 Low	0.435415	1.93297	6.45397	4.77731	3.94902
TCGA-GN-A4U7-06	(B) TAP1 TAP2 TAPBP PSMB9 Low	0	2.01378	2.92281	1.59722	3.82441
TCGA-RP-A690-06	(B) TAP1 TAP2 TAPBP PSMB9 Low	0.578311	0	5.50394	2.56827	4.19049
TCGA-W3-A828-06	(B) TAP1 TAP2 TAPBP PSMB9 Low	1.55483	2.5472	5.7103	4.16651	2.96031
TCGA-WE-A8ZT-06	(B) TAP1 TAP2 TAPBP PSMB9 Low	0	1.53396	5.82618	3.98067	2.96805
TCGA-YD-A89C-06	(B) TAP1 TAP2 TAPBP PSMB9 Low	0	0.900645	3.85174	2.8214	3.13788
TCGA-YG-AA3P-06	(B) TAP1 TAP2 TAPBP PSMB9 Low	1.04649	0.616169	5.93552	2.53478	5.94802
TCGA-Z2-AA3S-06	(B) TAP1 TAP2 TAPBP PSMB9 Low	1.84479	2.15575	8.41781	6.46374	4.82578
