# Supplementary material for: The β-carboline Harmine improves the therapeutic benefit of anti-PD1 in melanoma by increasing the MHC-I-dependent antigen presentation
Source: Front Immunol. 2022 Nov 15;13:980704. doi: 10.3389/fimmu.2022.980704 (PMC9705972; doi:10.3389/fimmu.2022.980704)
Supplement: Supplementary file 10 [file Table_5.xlsx]

## Sheet: Cytotoxic markers
Table 5
mRNA Expression, RSEM (Batch normalized from Illumina HiSeq_RNASeqV2) (log2)
Sample Id	Group	GZMB	PRF1	TNF	IFNg
TCGA-3N-A9WC-06	(A) TAP1 TAP2 TAPBP PSMB9 CD8 NK High	8.35317	9.71787	4.94063	6.86079
TCGA-BF-A1PX-01	(A) TAP1 TAP2 TAPBP PSMB9 CD8 NK High	10.4946	10.8453	6.26253	5.8494
TCGA-BF-AAP0-06	(A) TAP1 TAP2 TAPBP PSMB9 CD8 NK High	9.14097	10.0151	6.31907	6.70569
TCGA-D3-A1Q7-06	(A) TAP1 TAP2 TAPBP PSMB9 CD8 NK High	10.2794	11.8495	4.28667	6.59647
TCGA-D3-A1QB-06	(A) TAP1 TAP2 TAPBP PSMB9 CD8 NK High	9.45802	11.7069	5.68459	7.09519
TCGA-D3-A2J9-06	(A) TAP1 TAP2 TAPBP PSMB9 CD8 NK High	8.31484	11.8598	5.00877	7.94701
TCGA-D3-A51F-06	(A) TAP1 TAP2 TAPBP PSMB9 CD8 NK High	9.71668	12.1955	5.35477	8.3569
TCGA-D3-A51H-06	(A) TAP1 TAP2 TAPBP PSMB9 CD8 NK High	9.38022	9.52605	6.12857	5.20006
TCGA-D3-A8GB-06	(A) TAP1 TAP2 TAPBP PSMB9 CD8 NK High	9.9314	9.24723	4.48074	6.50461
TCGA-D3-A8GD-06	(A) TAP1 TAP2 TAPBP PSMB9 CD8 NK High	10.0934	11.0163	4.67515	6.4416
TCGA-D9-A6E9-06	(A) TAP1 TAP2 TAPBP PSMB9 CD8 NK High	11.9312	12.9053	6.0028	7.04706
TCGA-DA-A1IB-06	(A) TAP1 TAP2 TAPBP PSMB9 CD8 NK High	9.24457	10.3294	6.71315	6.17538
TCGA-DA-A3F2-06	(A) TAP1 TAP2 TAPBP PSMB9 CD8 NK High	10.9134	13.6426	6.80015	5.0056
TCGA-DA-A3F8-06	(A) TAP1 TAP2 TAPBP PSMB9 CD8 NK High	11.1718	12.8187	5.37328	8.43104
TCGA-DA-A95V-06	(A) TAP1 TAP2 TAPBP PSMB9 CD8 NK High	7.58506	9.29864	4.97769	2.6567
TCGA-EB-A5SG-06	(A) TAP1 TAP2 TAPBP PSMB9 CD8 NK High	11.1176	12.2869	6.79668	8.96639
TCGA-EE-A29P-06	(A) TAP1 TAP2 TAPBP PSMB9 CD8 NK High	8.23634	10.722	4.41423	7.1384
TCGA-EE-A2GE-06	(A) TAP1 TAP2 TAPBP PSMB9 CD8 NK High	8.37434	10.2466	5.47647	6.25067
TCGA-EE-A2M8-06	(A) TAP1 TAP2 TAPBP PSMB9 CD8 NK High	8.77068	11.6898	6.87716	7.65658
TCGA-EE-A2ME-06	(A) TAP1 TAP2 TAPBP PSMB9 CD8 NK High	8.011	10.3965	4.6795	6.85251
TCGA-EE-A2MJ-06	(A) TAP1 TAP2 TAPBP PSMB9 CD8 NK High	9.87093	10.8966	5.69036	6.51684
TCGA-EE-A3JE-06	(A) TAP1 TAP2 TAPBP PSMB9 CD8 NK High	9.86696	10.8779	6.54371	7.831
TCGA-EE-A3JH-06	(A) TAP1 TAP2 TAPBP PSMB9 CD8 NK High	10.1124	11.3762	6.51113	6.27719
TCGA-ER-A197-06	(A) TAP1 TAP2 TAPBP PSMB9 CD8 NK High	7.57429	10.5658	7.87446	6.50956
TCGA-ER-A199-06	(A) TAP1 TAP2 TAPBP PSMB9 CD8 NK High	8.59929	10.3883	3.70194	4.80272
TCGA-ER-A19A-06	(A) TAP1 TAP2 TAPBP PSMB9 CD8 NK High	9.43505	10.6257	5.53824	5.87454
TCGA-ER-A19P-06	(A) TAP1 TAP2 TAPBP PSMB9 CD8 NK High	8.29499	11.1415	7.81561	7.08517
TCGA-ER-A19S-06	(A) TAP1 TAP2 TAPBP PSMB9 CD8 NK High	9.54069	11.7831	6.42038	8.39968
TCGA-ER-A2NG-06	(A) TAP1 TAP2 TAPBP PSMB9 CD8 NK High	11.1368	10.831	3.66086	6.57076
TCGA-ER-A2NH-06	(A) TAP1 TAP2 TAPBP PSMB9 CD8 NK High	10.3144	12.3752	4.64017	7.36484
TCGA-FR-A44A-06	(A) TAP1 TAP2 TAPBP PSMB9 CD8 NK High	10.1066	11.8586	4.80438	7.90522
TCGA-FR-A7UA-06	(A) TAP1 TAP2 TAPBP PSMB9 CD8 NK High	10.6332	12.2673	5.59141	8.74701
TCGA-GF-A4EO-06	(A) TAP1 TAP2 TAPBP PSMB9 CD8 NK High	9.48509	10.7746	5.21374	6.98684
TCGA-HR-A2OH-06	(A) TAP1 TAP2 TAPBP PSMB9 CD8 NK High	10.4959	12.5786	4.84362	7.7683
TCGA-W3-AA1W-06	(A) TAP1 TAP2 TAPBP PSMB9 CD8 NK High	10.5469	12.039	5.64608	7.7811
TCGA-BF-A1PV-01	(B) TAP1 TAP2 TAPBP PSMB9 CD8 NK Low	3.44128	2.92125	3.44128	0.37729
TCGA-D3-A1Q1-06	(B) TAP1 TAP2 TAPBP PSMB9 CD8 NK Low	2.30445	5.67647	0.441696	0.441696
TCGA-D3-A2JG-06	(B) TAP1 TAP2 TAPBP PSMB9 CD8 NK Low	4.7893	4.62343	1.70146	1.32279
TCGA-D3-A51R-06	(B) TAP1 TAP2 TAPBP PSMB9 CD8 NK Low	1.95476	3.69884	1.28588	0
TCGA-D3-A8GK-06	(B) TAP1 TAP2 TAPBP PSMB9 CD8 NK Low	3.27551	4.6145	1.0155	0
TCGA-D9-A1X3-06	(B) TAP1 TAP2 TAPBP PSMB9 CD8 NK Low	2.28854	3.03094	2.19746	0
TCGA-D9-A4Z2-01	(B) TAP1 TAP2 TAPBP PSMB9 CD8 NK Low	4.43603	4.9986	4.36786	0.736388
TCGA-D9-A6EG-06	(B) TAP1 TAP2 TAPBP PSMB9 CD8 NK Low	2.4393	5.19713	1.7482	0
TCGA-EE-A17Z-06	(B) TAP1 TAP2 TAPBP PSMB9 CD8 NK Low	1.85044	4.05629	1.08195	0
TCGA-EE-A29L-06	(B) TAP1 TAP2 TAPBP PSMB9 CD8 NK Low	1.483	3.18253	0.676628	0
TCGA-EE-A29Q-06	(B) TAP1 TAP2 TAPBP PSMB9 CD8 NK Low	3.53308	4.57163	2.69853	0
TCGA-EE-A29V-06	(B) TAP1 TAP2 TAPBP PSMB9 CD8 NK Low	3.9092	3.9092	2.74934	0
TCGA-EE-A29W-06	(B) TAP1 TAP2 TAPBP PSMB9 CD8 NK Low	2.6771	5.99886	1.05596	0
TCGA-EE-A2GO-06	(B) TAP1 TAP2 TAPBP PSMB9 CD8 NK Low	5.62923	6.06484	1.30947	1.30947
TCGA-EE-A2GR-06	(B) TAP1 TAP2 TAPBP PSMB9 CD8 NK Low	0.503654	3.34917	1.81003	0
TCGA-EE-A3J8-06	(B) TAP1 TAP2 TAPBP PSMB9 CD8 NK Low	2.29672	2.78035	2.29672	0
TCGA-EE-A3JI-06	(B) TAP1 TAP2 TAPBP PSMB9 CD8 NK Low	3.45616	6.30933	1.90423	0.321235
TCGA-ER-A196-01	(B) TAP1 TAP2 TAPBP PSMB9 CD8 NK Low	3.70125	4.84142	5.56873	0
TCGA-ER-A19T-01	(B) TAP1 TAP2 TAPBP PSMB9 CD8 NK Low	0.535456	2.45796	0.535456	0
TCGA-ER-A19T-06	(B) TAP1 TAP2 TAPBP PSMB9 CD8 NK Low	4.5895	6.85356	0.792939	1.50152
TCGA-ER-A3ES-06	(B) TAP1 TAP2 TAPBP PSMB9 CD8 NK Low	0	2.45954	0	0
TCGA-FR-A2OS-01	(B) TAP1 TAP2 TAPBP PSMB9 CD8 NK Low	2.80422	3.51202	3.54456	0
TCGA-FR-A69P-06	(B) TAP1 TAP2 TAPBP PSMB9 CD8 NK Low	3.5455	5.78844	3.48945	1.47477
TCGA-FS-A1ZE-06	(B) TAP1 TAP2 TAPBP PSMB9 CD8 NK Low	2.22845	3.74411	1.8801	1.00389
TCGA-FS-A1ZS-06	(B) TAP1 TAP2 TAPBP PSMB9 CD8 NK Low	5.83495	4.91132	0.766383	0.433494
TCGA-FS-A1ZU-06	(B) TAP1 TAP2 TAPBP PSMB9 CD8 NK Low	1.77825	3.99872	2.08413	0
TCGA-FS-A1ZY-06	(B) TAP1 TAP2 TAPBP PSMB9 CD8 NK Low	2.86681	4.60448	1.68778	0
TCGA-FS-A4F9-06	(B) TAP1 TAP2 TAPBP PSMB9 CD8 NK Low	4.27966	7.41157	0.821792	0.468635
TCGA-FS-A4FB-06	(B) TAP1 TAP2 TAPBP PSMB9 CD8 NK Low	2.74306	3.92953	2.45275	0
TCGA-FW-A5DX-01	(B) TAP1 TAP2 TAPBP PSMB9 CD8 NK Low	4.24967	6.06262	1.30527	1.68118
TCGA-GF-A2C7-01	(B) TAP1 TAP2 TAPBP PSMB9 CD8 NK Low	3.3013	4.38753	3.20558	0
TCGA-GF-A769-01	(B) TAP1 TAP2 TAPBP PSMB9 CD8 NK Low	3.4922	4.98905	1.06936	1.06936
TCGA-GN-A262-06	(B) TAP1 TAP2 TAPBP PSMB9 CD8 NK Low	0.810813	2.5613	0.461633	0
TCGA-GN-A268-06	(B) TAP1 TAP2 TAPBP PSMB9 CD8 NK Low	4.69419	6.31186	1.8157	1.17639
TCGA-GN-A4U3-06	(B) TAP1 TAP2 TAPBP PSMB9 CD8 NK Low	3.62106	5.76262	1.38676	0.853916
TCGA-GN-A4U7-06	(B) TAP1 TAP2 TAPBP PSMB9 CD8 NK Low	4.18727	3.7719	0.591105	0
TCGA-RP-A690-06	(B) TAP1 TAP2 TAPBP PSMB9 CD8 NK Low	1.30993	4.50439	0.578311	0.578311
TCGA-WE-A8ZT-06	(B) TAP1 TAP2 TAPBP PSMB9 CD8 NK Low	4.56981	5.45432	1.53396	0.463832
TCGA-YD-A89C-06	(B) TAP1 TAP2 TAPBP PSMB9 CD8 NK Low	4.01535	5.08505	0	0.519542
TCGA-YG-AA3P-06	(B) TAP1 TAP2 TAPBP PSMB9 CD8 NK Low	2.39564	5.11121	2.06922	0
