# Supplementary material for: The β-carboline Harmine improves the therapeutic benefit of anti-PD1 in melanoma by increasing the MHC-I-dependent antigen presentation
Source: Front Immunol. 2022 Nov 15;13:980704. doi: 10.3389/fimmu.2022.980704 (PMC9705972; doi:10.3389/fimmu.2022.980704)
Supplement: Supplementary file 11 [file Table_6.xlsx]

## Sheet: Inf Cytokines MHC sig CB8NK
Table 6
mRNA Expression, RSEM (Batch normalized from Illumina HiSeq_RNASeqV2) (log2)
Sample Id	Group	CCL2	CCL4	CCL5	CCL19	CCL21	CXCL9	CXCL10	CXCL11	CXCL13	XCL2
TCGA-3N-A9WC-06	(A) TAP1 TAP2 TAPBP PSMB9 CD8 NK High	10.6669	9.57861	12.0257	10.2459	7.5767	13.6778	10.7399	9.57785	11.1327	6.81008
TCGA-BF-A1PX-01	(A) TAP1 TAP2 TAPBP PSMB9 CD8 NK High	9.98316	9.17403	12.8482	9.187	11.1025	12.0875	10.1015	7.69672	9.12188	6.55693
TCGA-BF-AAP0-06	(A) TAP1 TAP2 TAPBP PSMB9 CD8 NK High	10.082	9.50913	12.5442	11.7769	12.8772	12.7929	11.4827	8.30912	11.2017	6.64319
TCGA-D3-A1Q7-06	(A) TAP1 TAP2 TAPBP PSMB9 CD8 NK High	10.9959	9.90143	12.3146	8.96272	5.5547	14.3976	12.7738	10.4173	8.79618	5.24923
TCGA-D3-A1QB-06	(A) TAP1 TAP2 TAPBP PSMB9 CD8 NK High	8.48661	10.5611	12.7949	8.41473	9.05469	13.0503	12.5902	9.18077	10.5305	6.01138
TCGA-D3-A2J9-06	(A) TAP1 TAP2 TAPBP PSMB9 CD8 NK High	11.2754	10.6546	13.3927	12.5619	12.0286	14.4728	11.7838	10.3086	11.0169	7.52322
TCGA-D3-A51F-06	(A) TAP1 TAP2 TAPBP PSMB9 CD8 NK High	11.7533	11.3627	14.5484	8.93428	10.007	13.0613	11.3873	8.88438	12.6735	7.44287
TCGA-D3-A51H-06	(A) TAP1 TAP2 TAPBP PSMB9 CD8 NK High	9.80471	8.39612	11.4508	13.0368	15.1206	12.0617	9.73615	7.58925	13.6073	5.85381
TCGA-D3-A8GB-06	(A) TAP1 TAP2 TAPBP PSMB9 CD8 NK High	9.88162	9.05664	12.446	10.8996	9.77753	11.5506	11.3017	9.63714	10.5659	6.97266
TCGA-D3-A8GD-06	(A) TAP1 TAP2 TAPBP PSMB9 CD8 NK High	8.86857	9.6965	12.5207	11.1047	11.6463	13.5118	10.8354	9.22263	11.4703	6.50073
TCGA-D9-A6E9-06	(A) TAP1 TAP2 TAPBP PSMB9 CD8 NK High	10.9179	10.8967	13.358	9.79871	6.44014	12.4372	9.9757	6.8902	11.0652	7.29249
TCGA-DA-A1IB-06	(A) TAP1 TAP2 TAPBP PSMB9 CD8 NK High	11.1445	9.37018	12.6129	13.9498	15.2902	14.2011	10.8946	8.23928	11.9663	5.90346
TCGA-DA-A3F2-06	(A) TAP1 TAP2 TAPBP PSMB9 CD8 NK High	10.5982	10.5264	14.996	7.79366	12.8109	11.3567	7.33667	4.86356	8.73369	3.17506
TCGA-DA-A3F8-06	(A) TAP1 TAP2 TAPBP PSMB9 CD8 NK High	10.6061	10.8924	13.1725	9.33024	9.78657	14.2688	12.599	8.87362	11.0412	7.58263
TCGA-DA-A95V-06	(A) TAP1 TAP2 TAPBP PSMB9 CD8 NK High	7.77177	7.41607	10.9725	10.4874	10.7354	10.2714	7.64843	5.17599	7.56499	5.12206
TCGA-EB-A5SG-06	(A) TAP1 TAP2 TAPBP PSMB9 CD8 NK High	11.7414	11.2228	13.7387	9.99357	9.62693	15.1759	12.8881	10.2654	11.6074	8.15549
TCGA-EE-A29P-06	(A) TAP1 TAP2 TAPBP PSMB9 CD8 NK High	9.65854	9.92085	12.7234	8.1997	4.05272	14.4135	13.8015	10.8711	10.5472	6.54156
TCGA-EE-A2GE-06	(A) TAP1 TAP2 TAPBP PSMB9 CD8 NK High	10.7446	9.16816	12.3019	8.28438	6.91513	12.8543	11.3462	8.86148	10.0328	5.7919
TCGA-EE-A2M8-06	(A) TAP1 TAP2 TAPBP PSMB9 CD8 NK High	9.31549	10.3271	13.6645	8.09186	5.67256	13.945	12.2046	9.37061	10.9164	7.31207
TCGA-EE-A2ME-06	(A) TAP1 TAP2 TAPBP PSMB9 CD8 NK High	10.4897	9.38028	12.5004	12.1959	13.1585	13.8996	11.9719	9.6022	11.3437	6.74861
TCGA-EE-A2MJ-06	(A) TAP1 TAP2 TAPBP PSMB9 CD8 NK High	10.0197	9.04991	11.245	11.5078	12.4102	14.0117	11.0953	8.66424	10.8507	7.53479
TCGA-EE-A3JE-06	(A) TAP1 TAP2 TAPBP PSMB9 CD8 NK High	10.3376	10.5577	13.2463	8.73683	8.64617	13.0709	13.3767	10.4059	11.7721	4.7054
TCGA-EE-A3JH-06	(A) TAP1 TAP2 TAPBP PSMB9 CD8 NK High	9.50306	9.65389	12.754	11.7882	9.14133	13.4662	10.7121	8.27911	9.38912	8.03545
TCGA-ER-A197-06	(A) TAP1 TAP2 TAPBP PSMB9 CD8 NK High	10.3594	9.11108	12.0822	4.11968	0.832039	10.1939	9.79706	7.57134	8.95767	5.30812
TCGA-ER-A199-06	(A) TAP1 TAP2 TAPBP PSMB9 CD8 NK High	9.70849	8.5465	11.1199	10.0109	12.0252	10.9679	9.07854	5.49855	9.87056	6.74415
TCGA-ER-A19A-06	(A) TAP1 TAP2 TAPBP PSMB9 CD8 NK High	10.4943	9.23385	12.2535	8.56357	12.3458	14.4484	12.2813	10.5461	11.253	5.54682
TCGA-ER-A19P-06	(A) TAP1 TAP2 TAPBP PSMB9 CD8 NK High	10.554	9.9406	12.8657	11.6541	12.7832	14.0034	11.804	9.6371	10.3427	6.21391
TCGA-ER-A19S-06	(A) TAP1 TAP2 TAPBP PSMB9 CD8 NK High	9.88523	10.5917	13.2206	8.72365	6.36219	14.9226	12.0778	9.88867	10.2356	7.20311
TCGA-ER-A2NG-06	(A) TAP1 TAP2 TAPBP PSMB9 CD8 NK High	9.65444	9.79822	12.8336	6.21692	0.368712	12.779	11.1494	8.90524	10.194	6.11756
TCGA-ER-A2NH-06	(A) TAP1 TAP2 TAPBP PSMB9 CD8 NK High	10.0426	10.4352	13.0996	8.96867	9.13895	14.2725	12.393	9.95026	11.3595	6.32653
TCGA-FR-A44A-06	(A) TAP1 TAP2 TAPBP PSMB9 CD8 NK High	10.1261	10.6859	13.2965	8.77179	7.53546	15.2097	12.8312	10.4322	9.60468	6.86156
TCGA-FR-A7UA-06	(A) TAP1 TAP2 TAPBP PSMB9 CD8 NK High	11.1342	11.464	14.0697	9.48299	5.78428	14.5293	13.4789	10.4868	11.8756	7.61637
TCGA-GF-A4EO-06	(A) TAP1 TAP2 TAPBP PSMB9 CD8 NK High	10.7302	9.74356	12.6547	11.6938	12.4951	14.7701	11.837	9.50912	9.16036	6.44125
TCGA-HR-A2OH-06	(A) TAP1 TAP2 TAPBP PSMB9 CD8 NK High	10.3189	10.5729	13.0775	8.81461	4.72087	14.7329	13.024	8.89251	10.7107	7.1567
TCGA-W3-AA1W-06	(A) TAP1 TAP2 TAPBP PSMB9 CD8 NK High	10.2357	10.3397	13.6896	10.7976	9.07908	14.4864	11.9786	10.2129	11.1417	7.25988
TCGA-BF-A1PV-01	(B) TAP1 TAP2 TAPBP PSMB9 CD8 NK Low	6.77463	4.14864	5.04345	2.28842	5.22733	4.56765	4.56765	1.99588	4.9064	0.37729
TCGA-D3-A1Q1-06	(B) TAP1 TAP2 TAPBP PSMB9 CD8 NK Low	6.98137	5.53876	6.46585	1.28256	4.03572	5.4936	5.00722	2.30445	1.95058	0
TCGA-D3-A2JG-06	(B) TAP1 TAP2 TAPBP PSMB9 CD8 NK Low	8.18197	5.18131	8.15752	6.25645	3.08873	7.665	6.42979	4.24929	6.96866	1.32279
TCGA-D3-A51R-06	(B) TAP1 TAP2 TAPBP PSMB9 CD8 NK Low	11.9749	1.54483	4.22795	1.95476	2.41002	3.89756	3.40443	2.53461	2.27364	1.95476
TCGA-D3-A8GK-06	(B) TAP1 TAP2 TAPBP PSMB9 CD8 NK Low	5.23943	4.23861	6.54617	1.0155	6.65254	4.78456	1.34051	1.60559	1.34051	1.0155
TCGA-D9-A1X3-06	(B) TAP1 TAP2 TAPBP PSMB9 CD8 NK Low	7.13833	3.55583	5.88227	6.54469	3.99499	3.22788	2.3742	0.37729	4.62131	0
TCGA-D9-A4Z2-01	(B) TAP1 TAP2 TAPBP PSMB9 CD8 NK Low	8.25595	5.16852	8.15	5.39091	5.01355	8.17182	7.32049	5.53257	2.22126	3.16864
TCGA-D9-A6EG-06	(B) TAP1 TAP2 TAPBP PSMB9 CD8 NK Low	7.68215	5.06356	5.4022	4.51249	0	4.37571	3.34234	2.27322	0.668845	0
TCGA-EE-A17Z-06	(B) TAP1 TAP2 TAPBP PSMB9 CD8 NK Low	7.09295	3.46625	5.89363	0.802896	2.34917	4.61206	3.41681	1.85044	2.2397	0
TCGA-EE-A29L-06	(B) TAP1 TAP2 TAPBP PSMB9 CD8 NK Low	4.49467	1.31968	4.83433	6.95397	8.10688	5.64595	3.82434	2.10145	3.13419	0.676628
TCGA-EE-A29Q-06	(B) TAP1 TAP2 TAPBP PSMB9 CD8 NK Low	6.83394	4.09318	6.90176	5.53466	3.02121	4.90115	4.54674	2.3981	5.90156	1.50106
TCGA-EE-A29V-06	(B) TAP1 TAP2 TAPBP PSMB9 CD8 NK Low	6.64011	3.98938	6.56796	5.33972	8.00488	4.71072	2.55225	1.71791	3.79485	0
TCGA-EE-A29W-06	(B) TAP1 TAP2 TAPBP PSMB9 CD8 NK Low	6.85932	4.99708	7.04762	3.268	4.91345	5.04502	4.13314	1.4847	1.4847	2.59359
TCGA-EE-A2GO-06	(B) TAP1 TAP2 TAPBP PSMB9 CD8 NK Low	8.10236	4.47838	5.86707	0.670297	4.75606	5.68004	4.35871	1.47207	3.83862	0.916171
TCGA-EE-A2GR-06	(B) TAP1 TAP2 TAPBP PSMB9 CD8 NK Low	4.77181	1.97243	5.28598	3.66643	5.2066	7.51681	6.10174	3.28877	1.41738	0.503654
TCGA-EE-A3J8-06	(B) TAP1 TAP2 TAPBP PSMB9 CD8 NK Low	6.53863	5.17875	5.5838	0	0.984334	4.6701	4.29196	4.61357	3.14191	0
TCGA-EE-A3JI-06	(B) TAP1 TAP2 TAPBP PSMB9 CD8 NK Low	6.58515	5.08397	7.46809	3.28217	3.3543	6.83878	8.49924	6.21077	4.50435	1.90423
TCGA-ER-A196-01	(B) TAP1 TAP2 TAPBP PSMB9 CD8 NK Low	7.24176	7.35651	9.46414	3.70125	3.44878	6.60078	6.07256	3.86528	3.75803	1.03147
TCGA-ER-A19T-01	(B) TAP1 TAP2 TAPBP PSMB9 CD8 NK Low	5.00051	2.86633	4.87355	0.535456	2.33483	1.6992	3.44461	0.535456	0.925164	0
TCGA-ER-A19T-06	(B) TAP1 TAP2 TAPBP PSMB9 CD8 NK Low	6.92053	6.35017	9.53168	2.61539	2.52647	9.45996	7.88357	5.21962	6.71456	3.17921
TCGA-ER-A3ES-06	(B) TAP1 TAP2 TAPBP PSMB9 CD8 NK Low	6.41965	4.66117	5.06189	0	0.926075	2.45954	3.18596	0.926075	0.926075	0
TCGA-FR-A2OS-01	(B) TAP1 TAP2 TAPBP PSMB9 CD8 NK Low	8.49013	5.36921	5.93943	1.35688	0.333653	4.00829	3.37401	1.74067	1.02913	0.604451
TCGA-FR-A69P-06	(B) TAP1 TAP2 TAPBP PSMB9 CD8 NK Low	9.04598	6.62739	7.66503	5.04564	3.8425	8.86787	6.3091	3.30696	4.79131	1.68894
TCGA-FS-A1ZE-06	(B) TAP1 TAP2 TAPBP PSMB9 CD8 NK Low	5.6025	3.42203	6.26186	6.10212	7.07374	8.35642	5.42257	3.17679	4.03699	1.41986
TCGA-FS-A1ZS-06	(B) TAP1 TAP2 TAPBP PSMB9 CD8 NK Low	9.12311	5.30582	6.52013	4.86	3.12287	5.99415	5.47453	2.72424	4.4842	1.03668
TCGA-FS-A1ZU-06	(B) TAP1 TAP2 TAPBP PSMB9 CD8 NK Low	8.07213	7.37016	4.85532	1.38962	1.38962	4.99012	5.30294	2.33634	2.21574	0.49057
TCGA-FS-A1ZY-06	(B) TAP1 TAP2 TAPBP PSMB9 CD8 NK Low	5.38299	3.84093	5.90382	0	2.11517	4.36627	4.31351	0.799502	2.11517	0
TCGA-FS-A4F9-06	(B) TAP1 TAP2 TAPBP PSMB9 CD8 NK Low	9.77554	3.45666	6.04139	4.83965	4.3079	8.26339	5.2994	3.73137	3.35209	1.3421
TCGA-FS-A4FB-06	(B) TAP1 TAP2 TAPBP PSMB9 CD8 NK Low	7.3187	2.90851	6.52541	2.98463	5.48967	6.14076	3.05693	2.34136	3.72283	0
TCGA-FW-A5DX-01	(B) TAP1 TAP2 TAPBP PSMB9 CD8 NK Low	6.74549	5.26743	7.18902	4.8739	5.90329	8.4575	6.64833	4.22151	3.45035	1.83782
TCGA-GF-A2C7-01	(B) TAP1 TAP2 TAPBP PSMB9 CD8 NK Low	7.51744	4.04452	7.48978	1.68459	7.01967	4.32058	2.05783	1.36838	0.396598	0.70726
TCGA-GF-A769-01	(B) TAP1 TAP2 TAPBP PSMB9 CD8 NK Low	7.09257	5.28841	6.24218	0	0.450169	5.81484	5.51325	2.69877	4.21537	0.450169
TCGA-GN-A262-06	(B) TAP1 TAP2 TAPBP PSMB9 CD8 NK Low	3.8277	2.36407	3.15693	0	0.461633	9.22573	9.32238	6.49182	0.461633	0
TCGA-GN-A268-06	(B) TAP1 TAP2 TAPBP PSMB9 CD8 NK Low	8.32818	5.45433	6.67865	2.15879	1.8157	6.04214	6.01429	3.66178	3.69725	0.70496
TCGA-GN-A4U3-06	(B) TAP1 TAP2 TAPBP PSMB9 CD8 NK Low	8.23149	4.74619	7.17714	2.33259	1.38676	6.3672	5.10887	2.9751	4.76773	1.59388
TCGA-GN-A4U7-06	(B) TAP1 TAP2 TAPBP PSMB9 CD8 NK Low	7.53789	3.6018	5.96058	6.81261	8.17058	4.74559	2.71598	1.33297	2.92281	0.591105
TCGA-RP-A690-06	(B) TAP1 TAP2 TAPBP PSMB9 CD8 NK Low	6.53475	3.37418	6.6875	2.44305	1.98499	6.49586	4.22893	2.15436	3.06977	0
TCGA-WE-A8ZT-06	(B) TAP1 TAP2 TAPBP PSMB9 CD8 NK Low	4.42454	4.01491	6.49953	7.21054	9.67743	8.28672	6.08175	3.1015	5.58542	1.33148
TCGA-YD-A89C-06	(B) TAP1 TAP2 TAPBP PSMB9 CD8 NK Low	8.46341	3.76239	5.57936	2.01228	1.84832	6.31995	4.44667	1.20189	4.7553	0
TCGA-YG-AA3P-06	(B) TAP1 TAP2 TAPBP PSMB9 CD8 NK Low	7.36713	4.44479	6.6605	1.87334	1.37757	8.7726	8.6011	6.22986	2.53478	1.37757
